# Supplementary material for: 2-Acetyl­amino-1,3,4,6-tetra-O-(tri­methyl­silyl)-2-de­oxy-α-d-gluco­pyran­ose
Source: Acta Crystallogr Sect E Struct Rep Online. 2013 May 18;69(Pt 6):o917. doi: 10.1107/S160053681301266X (PMC3685068; doi:10.1107/S160053681301266X)
Supplement: Supplementary file 1 [file e-69-0o917-sup1.cif]

##############################################################################
#                                                                            #
# This CIF contains the data in a paper accepted for publication in          #
# Acta Crystallographica Section E. It conforms to the requirements of       #
# Notes for Authors for Acta Crystallographica Section E, and has been       #
# peer reviewed under the auspices of the IUCr Commission on Journals.       #
#                                                                            #
# Full details of the Crystallographic Information File format               #
# are given in the paper "The Crystallographic Information File (CIF):       #
# a New Standard Archive File for Crystallography" by S. R. Hall, F. H.      #
# Allen and I. D. Brown [Acta Cryst. (1991), A47, 655-685].                  #
#                                                                            #
# The current version of the core CIF dictionary is obtainable from          #
# ftp://ftp.iucr.org/pub/cif_core.dic.                                       #
#                                                                            #
# Software is freely available for graphical display of the structure(s)     #
# in this CIF. For information consult the CIF software page                 #
# http://www.iucr.org/resources/cif/software.                                #
#                                                                            #
# This file may be used for bona fide research purposes within the           #
# scientific community so long as proper attribution is given to the journal # 
# article from which it was obtained.                                        #
#                                                                            #
##############################################################################
data_I
_audit_creation_method     SHELXL-97
_chemical_name_systematic
;\
2-Acetylamino-1,3,4,6-tetra-<i>O</i>-(trimethylsilyl)-2-deoxy-\a-<i>D</i>-\
glucopyranose
;
_chemical_name_common     ?
_chemical_formula_moiety     'C20 H47 N O6 Si4'
_chemical_formula_sum     'C20 H47 N O6 Si4'
_chemical_formula_iupac     'C20 H47 N O6 Si4'
_chemical_formula_weight     509.95
_chemical_melting_point     ?
_symmetry_cell_setting     orthorhombic
_symmetry_space_group_name_H-M     'P 21 21 21'
_symmetry_space_group_name_Hall     'P 2ac 2ab'
loop_
    _symmetry_equiv_pos_as_xyz
    'x, y, z'
    '-x+1/2, -y, z+1/2'
    'x+1/2, -y+1/2, -z'
    '-x, y+1/2, -z+1/2'
_cell_length_a     9.4500(7)
_cell_length_b     12.8824(9)
_cell_length_c     27.295(3)
_cell_angle_alpha     90.00
_cell_angle_beta     90.00
_cell_angle_gamma     90.00
_cell_volume     3322.9(5)
_cell_formula_units_Z     4
_cell_measurement_reflns_used     1672
_cell_measurement_theta_min     3.16
_cell_measurement_theta_max     29.57
_cell_measurement_temperature     293(2)
_exptl_crystal_description     needle
_exptl_crystal_colour     colourless
_exptl_crystal_size_max     0.38
_exptl_crystal_size_mid     0.20
_exptl_crystal_size_min     0.19
_exptl_crystal_density_diffrn     1.019
_exptl_crystal_density_meas     ?
_exptl_crystal_density_method     'not measured'
_exptl_crystal_F_000     1112
_exptl_absorpt_coefficient_mu     0.206
_exptl_absorpt_correction_type     multi-scan
_exptl_absorpt_process_details
;
(CrysAlis PRO; Agilent, 2011)
;
_exptl_absorpt_correction_T_min     0.926
_exptl_absorpt_correction_T_max     0.962
_exptl_special_details     ?
_diffrn_ambient_temperature     293(2)
_diffrn_radiation_type     MoK\a
_diffrn_radiation_wavelength     0.71073
_diffrn_radiation_source     'fine-focus sealed tube'
_diffrn_radiation_monochromator     graphite
_diffrn_measurement_device_type     'Agilent Xcalibur (Atlas, Gemini ultra)'
_diffrn_measurement_method     '\w scans'
_diffrn_detector_area_resol_mean     10.3592
_diffrn_reflns_number     9896
_diffrn_reflns_av_R_equivalents     0.0459
_diffrn_reflns_av_sigmaI/netI     0.0492
_diffrn_reflns_theta_min     3.16
_diffrn_reflns_theta_max     25.35
_diffrn_reflns_theta_full     25.35
_diffrn_measured_fraction_theta_max     0.997
_diffrn_measured_fraction_theta_full     0.997
_diffrn_reflns_limit_h_min     -11
_diffrn_reflns_limit_h_max     10
_diffrn_reflns_limit_k_min     -12
_diffrn_reflns_limit_k_max     15
_diffrn_reflns_limit_l_min     -30
_diffrn_reflns_limit_l_max     32
_diffrn_standards_number     ?
_diffrn_standards_interval_count     ?
_diffrn_standards_interval_time     ?
_diffrn_standards_decay_%     ?
_refine_special_details
;
 Refinement of F^2^ against ALL reflections.  The weighted R-factor wR and
 goodness of fit S are based on F^2^, conventional R-factors R are based
 on F, with F set to zero for negative F^2^. The threshold expression of
 F^2^ > 2sigma(F^2^) is used only for calculating R-factors(gt) etc. and is
 not relevant to the choice of reflections for refinement.  R-factors based
 on F^2^ are statistically about twice as large as those based on F, and R-
 factors based on ALL data will be even larger.
;
_reflns_number_total     3438
_reflns_number_gt     2105
_reflns_threshold_expression     I>2sigma(I)
_refine_ls_structure_factor_coef     Fsqd
_refine_ls_matrix_type     full
_refine_ls_R_factor_all     0.1004
_refine_ls_R_factor_gt     0.0551
_refine_ls_wR_factor_gt     0.1284
_refine_ls_wR_factor_ref     0.1494
_refine_ls_goodness_of_fit_ref     1.014
_refine_ls_restrained_S_all     1.005
_refine_ls_number_reflns     3438
_refine_ls_number_parameters     309
_refine_ls_number_restraints     183
_refine_ls_hydrogen_treatment     constr
_refine_ls_weighting_scheme     calc
_refine_ls_weighting_details
              'w=1/[\s^2^(Fo^2^)+(0.0744P)^2^+0.3973P] where P=(Fo^2^+2Fc^2^)/3'
_atom_sites_solution_hydrogens     geom
_atom_sites_solution_primary     direct
_atom_sites_solution_secondary     difmap
_refine_ls_shift/su_max     0.000
_refine_ls_shift/su_mean     0.000
_refine_diff_density_max     0.263
_refine_diff_density_min     -0.221
_refine_ls_extinction_method     none
_refine_ls_extinction_coef     ?
loop_
    _atom_type_symbol
    _atom_type_description
    _atom_type_scat_dispersion_real
    _atom_type_scat_dispersion_imag
    _atom_type_scat_source
    'C' 'C' 0.0033 0.0016
                         'International Tables Vol C Tables 4.2.6.8 and 6.1.1.4'
    'H' 'H' 0.0000 0.0000
                         'International Tables Vol C Tables 4.2.6.8 and 6.1.1.4'
    'N' 'N' 0.0061 0.0033
                         'International Tables Vol C Tables 4.2.6.8 and 6.1.1.4'
    'O' 'O' 0.0106 0.0060
                         'International Tables Vol C Tables 4.2.6.8 and 6.1.1.4'
    'Si' 'Si' 0.0817 0.0704
                         'International Tables Vol C Tables 4.2.6.8 and 6.1.1.4'
_computing_data_collection     'CrysAlis PRO (Agilent, 2011)'
_computing_cell_refinement     'CrysAlis PRO (Agilent, 2011)'
_computing_data_reduction     'CrysAlis PRO (Agilent, 2011)'
_computing_structure_solution     'SHELXS97 (Sheldrick, 2008)'
_computing_structure_refinement     'SHELXL97 (Sheldrick, 2008)'
_computing_molecular_graphics     'OLEX2 (Dolomanov <i>et al.</i>, 2009)'
_computing_publication_material     'OLEX2 (Dolomanov <i>et al.</i>, 2009)'
loop_
    _atom_site_type_symbol
    _atom_site_label
    _atom_site_fract_x
    _atom_site_fract_y
    _atom_site_fract_z
    _atom_site_U_iso_or_equiv
    _atom_site_adp_type
    _atom_site_calc_flag
    _atom_site_refinement_flags
    _atom_site_occupancy
    _atom_site_symmetry_multiplicity
    _atom_site_disorder_assembly
    _atom_site_disorder_group
    Si Si1 1.01789(16) 0.89841(11) 0.87673(6) 0.0716(4) Uani d . 1 1 . .
    Si Si2 1.03616(19) 0.43173(13) 0.99519(7) 0.0911(6) Uani d . 1 1 . .
    Si Si3 0.9320(2) 0.31145(12) 0.84396(7) 0.0842(5) Uani d . 1 1 . .
    Si Si4 0.5209(19) 0.5532(8) 0.7757(5) 0.1318(13) Uani d PDU 0.625(9) 1 A 1
    O O1 0.7944(3) 0.6870(3) 0.85017(13) 0.0726(9) Uani d . 1 1 A .
    O O2 0.9849(3) 0.7739(2) 0.88456(12) 0.0662(9) Uani d . 1 1 . .
    O O3 0.7055(3) 0.7511(5) 1.00819(18) 0.1157(16) Uani d . 1 1 . .
    O O4 0.9211(3) 0.4785(3) 0.95578(13) 0.0731(10) Uani d . 1 1 . .
    O O5 0.9704(4) 0.4351(3) 0.85373(13) 0.0751(9) Uani d . 1 1 . .
    O O6 0.6763(5) 0.5183(4) 0.79227(17) 0.1117(16) Uani d . 1 1 . .
    N N1 0.9130(3) 0.7012(3) 0.97859(14) 0.0604(11) Uani d . 1 1 . .
    H H1 1.0030 0.6991 0.9831 0.072 Uiso calc R 1 1 . .
    C C1 0.8492(5) 0.7328(4) 0.8930(2) 0.0646(13) Uani d . 1 1 . .
    H H1A 0.7863 0.7895 0.9029 0.077 Uiso calc R 1 1 . .
    C C2 0.8562(4) 0.6535(4) 0.93482(18) 0.0581(12) Uani d . 1 1 . .
    H H2 0.7590 0.6320 0.9421 0.070 Uiso calc R 1 1 . .
    C C3 0.9380(4) 0.5563(4) 0.91906(17) 0.0593(12) Uani d . 1 1 . .
    H H3 1.0386 0.5733 0.9156 0.071 Uiso calc R 1 1 . .
    C C4 0.8818(5) 0.5161(4) 0.87110(18) 0.0612(12) Uani d . 1 1 A .
    H H4 0.7863 0.4886 0.8762 0.073 Uiso calc R 1 1 . .
    C C5 0.8759(5) 0.6012(4) 0.83238(19) 0.0690(14) Uani d . 1 1 . .
    H H5 0.9723 0.6250 0.8253 0.083 Uiso calc R 1 1 A .
    C C6 1.0050(8) 0.9663(5) 0.9361(2) 0.113(2) Uani d . 1 1 . .
    H H6A 0.9109 0.9591 0.9489 0.170 Uiso calc R 1 1 . .
    H H6B 1.0262 1.0386 0.9316 0.170 Uiso calc R 1 1 . .
    H H6C 1.0714 0.9366 0.9588 0.170 Uiso calc R 1 1 . .
    C C7 1.1984(6) 0.9046(5) 0.8523(2) 0.0970(19) Uani d . 1 1 . .
    H H7A 1.2648 0.8907 0.8781 0.146 Uiso calc R 1 1 . .
    H H7B 1.2156 0.9726 0.8392 0.146 Uiso calc R 1 1 . .
    H H7C 1.2093 0.8538 0.8269 0.146 Uiso calc R 1 1 . .
    C C8 0.8876(7) 0.9521(5) 0.8333(3) 0.113(2) Uani d . 1 1 . .
    H H8A 0.8682 0.9019 0.8082 0.169 Uiso calc R 1 1 . .
    H H8B 0.9251 1.0140 0.8186 0.169 Uiso calc R 1 1 . .
    H H8C 0.8017 0.9684 0.8504 0.169 Uiso calc R 1 1 . .
    C C9 0.8345(5) 0.7478(5) 1.0119(2) 0.0715(15) Uani d . 1 1 . .
    C C10 0.9086(6) 0.7965(5) 1.0546(2) 0.0879(17) Uani d . 1 1 . .
    H H10A 0.9505 0.8610 1.0446 0.132 Uiso calc R 1 1 . .
    H H10B 0.9812 0.7505 1.0662 0.132 Uiso calc R 1 1 . .
    H H10C 0.8417 0.8092 1.0804 0.132 Uiso calc R 1 1 . .
    C C11 1.0461(9) 0.5095(7) 1.0526(2) 0.140(3) Uani d . 1 1 . .
    H H11A 1.0800 0.5780 1.0452 0.209 Uiso calc R 1 1 . .
    H H11B 1.1097 0.4765 1.0752 0.209 Uiso calc R 1 1 . .
    H H11C 0.9537 0.5141 1.0671 0.209 Uiso calc R 1 1 . .
    C C12 1.2153(7) 0.4319(6) 0.9680(3) 0.129(3) Uani d . 1 1 . .
    H H12A 1.2113 0.4030 0.9356 0.194 Uiso calc R 1 1 . .
    H H12B 1.2776 0.3909 0.9880 0.194 Uiso calc R 1 1 . .
    H H12C 1.2500 0.5018 0.9663 0.194 Uiso calc R 1 1 . .
    C C13 0.9806(11) 0.2963(6) 1.0071(4) 0.163(4) Uani d . 1 1 . .
    H H13A 0.8920 0.2963 1.0243 0.245 Uiso calc R 1 1 . .
    H H13B 1.0511 0.2621 1.0266 0.245 Uiso calc R 1 1 . .
    H H13C 0.9698 0.2603 0.9765 0.245 Uiso calc R 1 1 . .
    C C14 1.0962(9) 0.2396(5) 0.8588(3) 0.132(3) Uani d . 1 1 . .
    H H14A 1.1755 0.2733 0.8436 0.198 Uiso calc R 1 1 . .
    H H14B 1.0888 0.1697 0.8468 0.198 Uiso calc R 1 1 . .
    H H14C 1.1094 0.2384 0.8937 0.198 Uiso calc R 1 1 . .
    C C15 0.7800(8) 0.2703(6) 0.8809(3) 0.124(3) Uani d . 1 1 . .
    H H15A 0.7923 0.2935 0.9140 0.185 Uiso calc R 1 1 . .
    H H15B 0.7732 0.1959 0.8803 0.185 Uiso calc R 1 1 . .
    H H15C 0.6950 0.2998 0.8676 0.185 Uiso calc R 1 1 . .
    C C16 0.8882(11) 0.2878(5) 0.7775(3) 0.140(3) Uani d . 1 1 . .
    H H16A 0.8026 0.3239 0.7692 0.210 Uiso calc R 1 1 . .
    H H16B 0.8754 0.2147 0.7721 0.210 Uiso calc R 1 1 . .
    H H16C 0.9642 0.3126 0.7573 0.210 Uiso calc R 1 1 . .
    C C17 0.8067(7) 0.5670(5) 0.7852(2) 0.0922(18) Uani d . 1 1 A .
    H H17A 0.7933 0.6271 0.7643 0.111 Uiso calc R 1 1 . .
    H H17B 0.8697 0.5195 0.7683 0.111 Uiso calc R 1 1 . .
    C C18A 0.4994(16) 0.7084(13) 0.7939(6) 0.161(3) Uani d PDU 0.625(9) 1 A 2
    H H18A 0.5411 0.7212 0.8254 0.242 Uiso calc PR 0.625(9) 1 A 2
    H H18B 0.4013 0.7276 0.7946 0.242 Uiso calc PR 0.625(9) 1 A 2
    H H18C 0.5476 0.7488 0.7695 0.242 Uiso calc PR 0.625(9) 1 A 2
    C C19 0.5118(19) 0.5859(15) 0.7098(5) 0.151(3) Uani d PDU 0.625(9) 1 A 1
    H H19A 0.5719 0.6443 0.7032 0.226 Uiso calc PR 0.625(9) 1 A 1
    H H19B 0.4161 0.6028 0.7012 0.226 Uiso calc PR 0.625(9) 1 A 1
    H H19C 0.5428 0.5275 0.6908 0.226 Uiso calc PR 0.625(9) 1 A 1
    C C20A 0.3849(15) 0.4802(14) 0.8078(6) 0.170(3) Uani d PDU 0.625(9) 1 A 2
    H H20A 0.3810 0.4162 0.7898 0.255 Uiso calc PR 0.625(9) 1 A 2
    H H20B 0.2932 0.5124 0.8076 0.255 Uiso calc PR 0.625(9) 1 A 2
    H H20C 0.4128 0.4665 0.8410 0.255 Uiso calc PR 0.625(9) 1 A 2
    Si Si4A 0.515(3) 0.5685(12) 0.7787(8) 0.1318(13) Uani d PDU 0.375(9) 1 A 2
    C C18 0.445(3) 0.639(2) 0.8231(9) 0.161(3) Uani d PDU 0.375(9) 1 A 1
    H H18D 0.4651 0.6110 0.8550 0.242 Uiso calc PR 0.375(9) 1 A 1
    H H18E 0.3448 0.6441 0.8186 0.242 Uiso calc PR 0.375(9) 1 A 1
    H H18F 0.4868 0.7069 0.8204 0.242 Uiso calc PR 0.375(9) 1 A 1
    C C20 0.432(3) 0.4260(15) 0.7663(10) 0.170(3) Uani d PDU 0.375(9) 1 A 1
    H H20D 0.4911 0.3823 0.7465 0.255 Uiso calc PR 0.375(9) 1 A 1
    H H20E 0.3431 0.4366 0.7502 0.255 Uiso calc PR 0.375(9) 1 A 1
    H H20F 0.4164 0.3934 0.7975 0.255 Uiso calc PR 0.375(9) 1 A 1
    C C19A 0.480(3) 0.526(3) 0.7151(9) 0.151(3) Uani d PDU 0.375(9) 1 A 2
    H H19D 0.5197 0.5750 0.6926 0.226 Uiso calc PR 0.375(9) 1 A 2
    H H19E 0.3795 0.5215 0.7100 0.226 Uiso calc PR 0.375(9) 1 A 2
    H H19F 0.5217 0.4589 0.7098 0.226 Uiso calc PR 0.375(9) 1 A 2
loop_
    _atom_site_aniso_label
    _atom_site_aniso_U_11
    _atom_site_aniso_U_22
    _atom_site_aniso_U_33
    _atom_site_aniso_U_12
    _atom_site_aniso_U_13
    _atom_site_aniso_U_23
    Si1 0.0804(9) 0.0542(8) 0.0802(9) -0.0045(7) 0.0034(8) 0.0013(8)
    Si2 0.1054(12) 0.0709(10) 0.0970(12) 0.0005(9) -0.0386(10) 0.0153(9)
    Si3 0.1152(12) 0.0534(8) 0.0839(10) -0.0089(9) -0.0044(10) -0.0025(8)
    Si4 0.1162(18) 0.180(3) 0.0987(19) 0.026(3) -0.0233(15) -0.043(2)
    O1 0.078(2) 0.058(2) 0.082(2) 0.0030(19) -0.0269(19) 0.001(2)
    O2 0.0583(17) 0.0556(19) 0.085(2) -0.0022(15) -0.0030(16) -0.0010(17)
    O3 0.0407(19) 0.177(4) 0.129(4) 0.011(2) 0.009(2) -0.036(3)
    O4 0.0725(19) 0.068(2) 0.079(2) -0.0113(19) -0.0134(18) 0.0178(19)
    O5 0.087(2) 0.0523(18) 0.086(2) 0.0013(19) -0.0010(19) 0.0020(18)
    O6 0.130(3) 0.094(3) 0.111(3) -0.025(3) -0.054(3) 0.004(3)
    N1 0.0321(15) 0.079(3) 0.070(3) 0.0023(19) 0.0012(18) -0.009(2)
    C1 0.054(3) 0.059(3) 0.080(4) 0.006(2) -0.008(2) -0.004(3)
    C2 0.038(2) 0.069(3) 0.067(3) -0.001(2) -0.005(2) 0.000(3)
    C3 0.048(2) 0.058(3) 0.072(3) -0.005(2) -0.005(2) 0.010(3)
    C4 0.064(3) 0.052(3) 0.067(3) -0.008(2) -0.009(2) 0.000(3)
    C5 0.076(3) 0.057(3) 0.074(3) -0.001(3) -0.008(3) 0.000(3)
    C6 0.158(6) 0.078(4) 0.104(5) -0.008(4) 0.023(5) -0.022(4)
    C7 0.100(4) 0.096(5) 0.095(4) -0.015(4) -0.003(4) 0.010(4)
    C8 0.112(5) 0.074(4) 0.153(7) 0.011(4) -0.012(4) 0.027(5)
    C9 0.047(3) 0.088(4) 0.080(4) 0.002(3) 0.005(3) 0.004(3)
    C10 0.073(3) 0.116(5) 0.074(4) 0.005(4) 0.008(3) -0.014(4)
    C11 0.167(7) 0.158(7) 0.093(5) 0.037(6) -0.053(5) 0.003(5)
    C12 0.099(5) 0.118(6) 0.172(7) 0.030(5) -0.046(5) 0.004(6)
    C13 0.186(8) 0.117(6) 0.186(9) -0.038(6) -0.079(7) 0.073(6)
    C14 0.157(6) 0.056(4) 0.183(9) 0.009(4) -0.006(6) -0.007(5)
    C15 0.148(6) 0.089(5) 0.134(6) -0.038(5) 0.013(5) -0.015(5)
    C16 0.244(10) 0.087(5) 0.089(5) -0.013(6) -0.029(6) -0.012(4)
    C17 0.128(5) 0.076(4) 0.072(4) -0.005(4) -0.026(4) 0.002(3)
    C18A 0.143(5) 0.204(7) 0.137(6) 0.032(5) -0.018(5) -0.040(5)
    C19 0.128(5) 0.202(7) 0.122(5) 0.031(6) -0.036(4) -0.032(6)
    C20A 0.145(5) 0.218(7) 0.148(6) 0.008(6) -0.015(5) -0.032(6)
    Si4A 0.1162(18) 0.180(3) 0.0987(19) 0.026(3) -0.0233(15) -0.043(2)
    C18 0.143(5) 0.204(7) 0.137(6) 0.032(5) -0.018(5) -0.040(5)
    C20 0.145(5) 0.218(7) 0.148(6) 0.008(6) -0.015(5) -0.032(6)
    C19A 0.128(5) 0.202(7) 0.122(5) 0.031(6) -0.036(4) -0.032(6)
_geom_special_details
;
 All esds (except the esd in the dihedral angle between two l.s. planes)
 are estimated using the full covariance matrix.  The cell esds are taken
 into account individually in the estimation of esds in distances, angles
 and torsion angles; correlations between esds in cell parameters are only
 used when they are defined by crystal symmetry.  An approximate (isotropic)
 treatment of cell esds is used for estimating esds involving l.s. planes.
;
loop_
    _geom_bond_atom_site_label_1
    _geom_bond_atom_site_label_2
    _geom_bond_site_symmetry_2
    _geom_bond_distance
    _geom_bond_publ_flag
    Si1 O2 . 1.649(4) ?
    Si1 C7 . 1.833(6) ?
    Si1 C8 . 1.845(7) ?
    Si1 C6 . 1.847(6) ?
    Si2 O4 . 1.644(4) ?
    Si2 C12 . 1.848(8) ?
    Si2 C13 . 1.851(8) ?
    Si2 C11 . 1.863(7) ?
    Si3 O5 . 1.655(4) ?
    Si3 C15 . 1.833(7) ?
    Si3 C14 . 1.851(8) ?
    Si3 C16 . 1.886(7) ?
    Si4 O6 . 1.60(2) ?
    Si4 C18 . 1.846(10) ?
    Si4 C19 . 1.850(9) ?
    Si4 C20 . 1.858(10) ?
    O1 C1 . 1.408(6) ?
    O1 C5 . 1.432(6) ?
    O2 C1 . 1.406(6) ?
    O3 C9 . 1.224(5) ?
    O4 C3 . 1.427(5) ?
    O5 C4 . 1.419(6) ?
    O6 C17 . 1.396(7) ?
    O6 Si4A . 1.69(3) ?
    N1 C9 . 1.317(6) ?
    N1 C2 . 1.447(6) ?
    N1 H1 . 0.8600 ?
    C1 C2 . 1.532(7) ?
    C1 H1A . 0.9800 ?
    C2 C3 . 1.533(6) ?
    C2 H2 . 0.9800 ?
    C3 C4 . 1.505(6) ?
    C3 H3 . 0.9800 ?
    C4 C5 . 1.525(7) ?
    C4 H4 . 0.9800 ?
    C5 C17 . 1.511(7) ?
    C5 H5 . 0.9800 ?
    C6 H6A . 0.9600 ?
    C6 H6B . 0.9600 ?
    C6 H6C . 0.9600 ?
    C7 H7A . 0.9600 ?
    C7 H7B . 0.9600 ?
    C7 H7C . 0.9600 ?
    C8 H8A . 0.9600 ?
    C8 H8B . 0.9600 ?
    C8 H8C . 0.9600 ?
    C9 C10 . 1.498(8) ?
    C10 H10A . 0.9600 ?
    C10 H10B . 0.9600 ?
    C10 H10C . 0.9600 ?
    C11 H11A . 0.9600 ?
    C11 H11B . 0.9600 ?
    C11 H11C . 0.9600 ?
    C12 H12A . 0.9600 ?
    C12 H12B . 0.9600 ?
    C12 H12C . 0.9600 ?
    C13 H13A . 0.9600 ?
    C13 H13B . 0.9600 ?
    C13 H13C . 0.9600 ?
    C14 H14A . 0.9600 ?
    C14 H14B . 0.9600 ?
    C14 H14C . 0.9600 ?
    C15 H15A . 0.9600 ?
    C15 H15B . 0.9600 ?
    C15 H15C . 0.9600 ?
    C16 H16A . 0.9600 ?
    C16 H16B . 0.9600 ?
    C16 H16C . 0.9600 ?
    C17 H17A . 0.9700 ?
    C17 H17B . 0.9700 ?
    C18A Si4A . 1.856(10) ?
    C18A H18A . 0.9600 ?
    C18A H18B . 0.9600 ?
    C18A H18C . 0.9600 ?
    C19 H19A . 0.9600 ?
    C19 H19B . 0.9600 ?
    C19 H19C . 0.9600 ?
    C20A Si4A . 1.856(10) ?
    C20A H20A . 0.9600 ?
    C20A H20B . 0.9600 ?
    C20A H20C . 0.9600 ?
    Si4A C19A . 1.851(10) ?
    C18 H18D . 0.9600 ?
    C18 H18E . 0.9600 ?
    C18 H18F . 0.9600 ?
    C20 H20D . 0.9600 ?
    C20 H20E . 0.9600 ?
    C20 H20F . 0.9600 ?
    C19A H19D . 0.9600 ?
    C19A H19E . 0.9600 ?
    C19A H19F . 0.9600 ?
loop_
    _geom_angle_atom_site_label_1
    _geom_angle_atom_site_label_2
    _geom_angle_atom_site_label_3
    _geom_angle_site_symmetry_1
    _geom_angle_site_symmetry_3
    _geom_angle
    _geom_angle_publ_flag
    O2 Si1 C7 . . 105.4(3) ?
    O2 Si1 C8 . . 108.8(3) ?
    C7 Si1 C8 . . 111.8(3) ?
    O2 Si1 C6 . . 109.6(3) ?
    C7 Si1 C6 . . 111.1(3) ?
    C8 Si1 C6 . . 110.1(4) ?
    O4 Si2 C12 . . 110.0(3) ?
    O4 Si2 C13 . . 105.8(3) ?
    C12 Si2 C13 . . 109.4(4) ?
    O4 Si2 C11 . . 112.8(3) ?
    C12 Si2 C11 . . 106.9(4) ?
    C13 Si2 C11 . . 111.9(5) ?
    O5 Si3 C15 . . 111.2(3) ?
    O5 Si3 C14 . . 105.2(3) ?
    C15 Si3 C14 . . 113.1(4) ?
    O5 Si3 C16 . . 111.0(3) ?
    C15 Si3 C16 . . 108.0(4) ?
    C14 Si3 C16 . . 108.3(4) ?
    O6 Si4 C18 . . 109.0(12) ?
    O6 Si4 C19 . . 112.4(9) ?
    C18 Si4 C19 . . 121.8(15) ?
    O6 Si4 C20 . . 101.9(11) ?
    C18 Si4 C20 . . 116.8(15) ?
    C19 Si4 C20 . . 92.6(13) ?
    C1 O1 C5 . . 114.0(3) ?
    C1 O2 Si1 . . 124.1(3) ?
    C3 O4 Si2 . . 130.0(3) ?
    C4 O5 Si3 . . 129.2(3) ?
    C17 O6 Si4 . . 130.2(5) ?
    C17 O6 Si4A . . 126.2(7) ?
    C9 N1 C2 . . 123.7(4) ?
    C9 N1 H1 . . 118.2 ?
    C2 N1 H1 . . 118.2 ?
    O2 C1 O1 . . 110.9(4) ?
    O2 C1 C2 . . 109.5(3) ?
    O1 C1 C2 . . 110.8(4) ?
    O2 C1 H1A . . 108.5 ?
    O1 C1 H1A . . 108.5 ?
    C2 C1 H1A . . 108.5 ?
    N1 C2 C1 . . 110.3(4) ?
    N1 C2 C3 . . 113.1(3) ?
    C1 C2 C3 . . 110.9(4) ?
    N1 C2 H2 . . 107.4 ?
    C1 C2 H2 . . 107.4 ?
    C3 C2 H2 . . 107.4 ?
    O4 C3 C4 . . 109.2(4) ?
    O4 C3 C2 . . 108.7(4) ?
    C4 C3 C2 . . 110.3(4) ?
    O4 C3 H3 . . 109.5 ?
    C4 C3 H3 . . 109.5 ?
    C2 C3 H3 . . 109.5 ?
    O5 C4 C3 . . 109.6(4) ?
    O5 C4 C5 . . 108.6(4) ?
    C3 C4 C5 . . 111.6(4) ?
    O5 C4 H4 . . 109.0 ?
    C3 C4 H4 . . 109.0 ?
    C5 C4 H4 . . 109.0 ?
    O1 C5 C17 . . 106.4(4) ?
    O1 C5 C4 . . 109.9(4) ?
    C17 C5 C4 . . 113.4(4) ?
    O1 C5 H5 . . 109.0 ?
    C17 C5 H5 . . 109.0 ?
    C4 C5 H5 . . 109.0 ?
    Si1 C6 H6A . . 109.5 ?
    Si1 C6 H6B . . 109.5 ?
    H6A C6 H6B . . 109.5 ?
    Si1 C6 H6C . . 109.5 ?
    H6A C6 H6C . . 109.5 ?
    H6B C6 H6C . . 109.5 ?
    Si1 C7 H7A . . 109.5 ?
    Si1 C7 H7B . . 109.5 ?
    H7A C7 H7B . . 109.5 ?
    Si1 C7 H7C . . 109.5 ?
    H7A C7 H7C . . 109.5 ?
    H7B C7 H7C . . 109.5 ?
    Si1 C8 H8A . . 109.5 ?
    Si1 C8 H8B . . 109.5 ?
    H8A C8 H8B . . 109.5 ?
    Si1 C8 H8C . . 109.5 ?
    H8A C8 H8C . . 109.5 ?
    H8B C8 H8C . . 109.5 ?
    O3 C9 N1 . . 121.3(5) ?
    O3 C9 C10 . . 121.0(5) ?
    N1 C9 C10 . . 117.7(4) ?
    C9 C10 H10A . . 109.5 ?
    C9 C10 H10B . . 109.5 ?
    H10A C10 H10B . . 109.5 ?
    C9 C10 H10C . . 109.5 ?
    H10A C10 H10C . . 109.5 ?
    H10B C10 H10C . . 109.5 ?
    Si2 C11 H11A . . 109.5 ?
    Si2 C11 H11B . . 109.5 ?
    H11A C11 H11B . . 109.5 ?
    Si2 C11 H11C . . 109.5 ?
    H11A C11 H11C . . 109.5 ?
    H11B C11 H11C . . 109.5 ?
    Si2 C12 H12A . . 109.5 ?
    Si2 C12 H12B . . 109.5 ?
    H12A C12 H12B . . 109.5 ?
    Si2 C12 H12C . . 109.5 ?
    H12A C12 H12C . . 109.5 ?
    H12B C12 H12C . . 109.5 ?
    Si2 C13 H13A . . 109.5 ?
    Si2 C13 H13B . . 109.5 ?
    H13A C13 H13B . . 109.5 ?
    Si2 C13 H13C . . 109.5 ?
    H13A C13 H13C . . 109.5 ?
    H13B C13 H13C . . 109.5 ?
    Si3 C14 H14A . . 109.5 ?
    Si3 C14 H14B . . 109.5 ?
    H14A C14 H14B . . 109.5 ?
    Si3 C14 H14C . . 109.5 ?
    H14A C14 H14C . . 109.5 ?
    H14B C14 H14C . . 109.5 ?
    Si3 C15 H15A . . 109.5 ?
    Si3 C15 H15B . . 109.5 ?
    H15A C15 H15B . . 109.5 ?
    Si3 C15 H15C . . 109.5 ?
    H15A C15 H15C . . 109.5 ?
    H15B C15 H15C . . 109.5 ?
    Si3 C16 H16A . . 109.5 ?
    Si3 C16 H16B . . 109.5 ?
    H16A C16 H16B . . 109.5 ?
    Si3 C16 H16C . . 109.5 ?
    H16A C16 H16C . . 109.5 ?
    H16B C16 H16C . . 109.5 ?
    O6 C17 C5 . . 113.3(5) ?
    O6 C17 H17A . . 108.9 ?
    C5 C17 H17A . . 108.9 ?
    O6 C17 H17B . . 108.9 ?
    C5 C17 H17B . . 108.9 ?
    H17A C17 H17B . . 107.7 ?
    Si4A C18A H18A . . 109.5 ?
    Si4A C18A H18B . . 109.5 ?
    H18A C18A H18B . . 109.5 ?
    Si4A C18A H18C . . 109.5 ?
    H18A C18A H18C . . 109.5 ?
    H18B C18A H18C . . 109.5 ?
    Si4A C20A H20A . . 109.5 ?
    Si4A C20A H20B . . 109.5 ?
    H20A C20A H20B . . 109.5 ?
    Si4A C20A H20C . . 109.5 ?
    H20A C20A H20C . . 109.5 ?
    H20B C20A H20C . . 109.5 ?
    O6 Si4A C19A . . 104.8(14) ?
    O6 Si4A C18A . . 113.3(14) ?
    C19A Si4A C18A . . 118.8(17) ?
    O6 Si4A C20A . . 105.7(12) ?
    C19A Si4A C20A . . 95.6(16) ?
    C18A Si4A C20A . . 116.5(14) ?
    Si4A C19A H19D . . 109.5 ?
    Si4A C19A H19E . . 109.5 ?
    H19D C19A H19E . . 109.5 ?
    Si4A C19A H19F . . 109.5 ?
    H19D C19A H19F . . 109.5 ?
    H19E C19A H19F . . 109.5 ?
loop_
    _geom_hbond_atom_site_label_D
    _geom_hbond_atom_site_label_H
    _geom_hbond_atom_site_label_A
    _geom_hbond_site_symmetry_D
    _geom_hbond_site_symmetry_H
    _geom_hbond_site_symmetry_A
    _geom_hbond_distance_DH
    _geom_hbond_distance_HA
    _geom_hbond_distance_DA
    _geom_hbond_angle_DHA
    _geom_hbond_publ_flag
    N1 H1 O3 . . 3_567 0.86 2.03 2.855(4) 160 y
_iucr_refine_instructions_details
;
TITL 120921_chzd_9_19 in P212121 #19
CELL 0.71073 9.45002 12.88241 27.29548 90 90 90
ZERR 4 0.00072 0.00093 0.00257 0 0 0
LATT -1
SYMM 0.5-X,-Y,0.5+Z
SYMM 0.5+X,0.5-Y,-Z
SYMM -X,0.5+Y,0.5-Z
SFAC C H N O Si
UNIT 80 188 4 24 16
SADI 0.01 Si4 C18 Si4 C19 Si4 C20 Si4A C18A Si4A C19A Si4A C20A
SIMU 0.01 0.02 3.8 Si4 Si4A C20 C20A C18A C19A C18 C19
EADP Si4 Si4A
EADP C19 C19A
EADP C18 C18A
EADP C20 C20A
L.S. 20
PLAN  20
SIZE 0.38 0.2 0.19
TEMP 20
BOND $H
fmap 2
acta
MERG 3
SHEL 999 0.83
REM <HKL>D:/DATA/help/120921_chzd_9_19/120921_chzd_9_19.hkl</HKL>
WGHT 0.0744 0.3973
FVAR 2.05162 0.62514
Si1   5     1.01789  0.89841  0.87673  11.00000  0.08044  0.05421  0.08020 =
        0.00129  0.00342 -0.00455
Si2   5     1.03616  0.43173  0.99519  11.00000  0.10535  0.07093  0.09698 =
        0.01533 -0.03865  0.00050
Si3   5     0.93204  0.31145  0.84396  11.00000  0.11522  0.05342  0.08388 =
        -0.00253 -0.00444 -0.00891
PART 1
Si4   5     0.52088  0.55317  0.77574  21.00000  0.11620  0.18042  0.09866 =
       -0.04252 -0.02326  0.02593
PART 0
O1    4     0.79443  0.68703  0.85017  11.00000  0.07795  0.05791  0.08191 =
        0.00100 -0.02692  0.00297
O2    4     0.98485  0.77386  0.88456  11.00000  0.05827  0.05560  0.08477 =
       -0.00096 -0.00300 -0.00224
O3    4     0.70554  0.75105  1.00819  11.00000  0.04070  0.17731  0.12909 =
       -0.03620  0.00917  0.01101
O4    4     0.92108  0.47852  0.95578  11.00000  0.07248  0.06764  0.07917 =
        0.01782 -0.01337 -0.01132
O5    4     0.97044  0.43510  0.85373  11.00000  0.08674  0.05227  0.08629 =
        0.00201 -0.00103  0.00127
O6    4     0.67633  0.51832  0.79227  11.00000  0.12962  0.09407  0.11148 =
        0.00363 -0.05371 -0.02473
N1    3     0.91301  0.70121  0.97859  11.00000  0.03206  0.07881  0.07036 =
       -0.00894  0.00116  0.00233
AFIX 43
H1    2     1.00301  0.69905  0.98314  11.00000 -1.20000
AFIX 0
C1    1     0.84921  0.73277  0.89303  11.00000  0.05440  0.05891  0.08038 =
       -0.00352 -0.00800  0.00585
AFIX 13
H1a   2     0.78628  0.78949  0.90293  11.00000 -1.20000
AFIX 0
C2    1     0.85622  0.65349  0.93482  11.00000  0.03848  0.06893  0.06701 =
        0.00014 -0.00486 -0.00117
AFIX 13
H2    2     0.75901  0.63201  0.94213  11.00000 -1.20000
AFIX 0
C3    1     0.93805  0.55633  0.91906  11.00000  0.04802  0.05802  0.07185 =
        0.00956 -0.00463 -0.00538
AFIX 13
H3    2     1.03862  0.57330  0.91556  11.00000 -1.20000
AFIX 0
C4    1     0.88184  0.51607  0.87110  11.00000  0.06429  0.05228  0.06698 =
        0.00017 -0.00938 -0.00818
AFIX 13
H4    2     0.78630  0.48856  0.87623  11.00000 -1.20000
AFIX 0
C5    1     0.87591  0.60125  0.83238  11.00000  0.07590  0.05712  0.07391 =
       -0.00025 -0.00827 -0.00055
AFIX 13
H5    2     0.97233  0.62495  0.82533  11.00000 -1.20000
AFIX 0
C6    1     1.00505  0.96635  0.93614  11.00000  0.15767  0.07772  0.10395 =
       -0.02156  0.02314 -0.00820
AFIX 137
H6a   2     0.91088  0.95913  0.94889  11.00000 -1.50000
H6b   2     1.02621  1.03861  0.93164  11.00000 -1.50000
H6c   2     1.07138  0.93661  0.95879  11.00000 -1.50000
AFIX 0
C7    1     1.19839  0.90464  0.85231  11.00000  0.10014  0.09585  0.09508 =
        0.00996 -0.00261 -0.01539
AFIX 137
H7a   2     1.26479  0.89075  0.87811  11.00000 -1.50000
H7b   2     1.21559  0.97261  0.83917  11.00000 -1.50000
H7c   2     1.20932  0.85383  0.82686  11.00000 -1.50000
AFIX 0
C8    1     0.88758  0.95213  0.83327  11.00000  0.11241  0.07361  0.15293 =
        0.02745 -0.01230  0.01084
AFIX 137
H8a   2     0.86820  0.90190  0.80818  11.00000 -1.50000
H8b   2     0.92505  1.01406  0.81863  11.00000 -1.50000
H8c   2     0.80166  0.96840  0.85040  11.00000 -1.50000
AFIX 0
C9    1     0.83454  0.74776  1.01186  11.00000  0.04668  0.08800  0.07978 =
        0.00440  0.00532  0.00249
C10   1     0.90864  0.79648  1.05459  11.00000  0.07288  0.11624  0.07446 =
        -0.01408  0.00815  0.00513
AFIX 137
H10a  2     0.95054  0.86096  1.04457  11.00000 -1.50000
H10b  2     0.98120  0.75053  1.06624  11.00000 -1.50000
H10c  2     0.84167  0.80917  1.08035  11.00000 -1.50000
AFIX 0
C11   1     1.04609  0.50949  1.05263  11.00000  0.16746  0.15833  0.09317 =
        0.00326 -0.05347  0.03695
AFIX 137
H11a  2     1.08001  0.57796  1.04521  11.00000 -1.50000
H11b  2     1.10969  0.47648  1.07519  11.00000 -1.50000
H11c  2     0.95369  0.51412  1.06708  11.00000 -1.50000
AFIX 0
C12   1     1.21528  0.43190  0.96801  11.00000  0.09870  0.11757  0.17155 =
        0.00364 -0.04645  0.02954
AFIX 137
H12a  2     1.21129  0.40302  0.93562  11.00000 -1.50000
H12b  2     1.27758  0.39094  0.98796  11.00000 -1.50000
H12c  2     1.25000  0.50185  0.96633  11.00000 -1.50000
AFIX 0
C13   1     0.98057  0.29629  1.00709  11.00000  0.18607  0.11741  0.18584 =
        0.07281 -0.07939 -0.03774
AFIX 137
H13a  2     0.89204  0.29629  1.02434  11.00000 -1.50000
H13b  2     1.05110  0.26205  1.02657  11.00000 -1.50000
H13c  2     0.96975  0.26027  0.97653  11.00000 -1.50000
AFIX 0
C14   1     1.09618  0.23958  0.85879  11.00000  0.15747  0.05564  0.18263 =
       -0.00694 -0.00622  0.00880
AFIX 137
H14a  2     1.17546  0.27328  0.84360  11.00000 -1.50000
H14b  2     1.08880  0.16974  0.84679  11.00000 -1.50000
H14c  2     1.10940  0.23845  0.89366  11.00000 -1.50000
AFIX 0
C15   1     0.78003  0.27028  0.88087  11.00000  0.14789  0.08860  0.13428 =
       -0.01513  0.01303 -0.03780
AFIX 137
H15a  2     0.79230  0.29349  0.91402  11.00000 -1.50000
H15b  2     0.77315  0.19594  0.88034  11.00000 -1.50000
H15c  2     0.69504  0.29985  0.86760  11.00000 -1.50000
AFIX 0
C16   1     0.88818  0.28776  0.77749  11.00000  0.24364  0.08687  0.08917 =
       -0.01196 -0.02930 -0.01291
AFIX 137
H16a  2     0.80264  0.32392  0.76920  11.00000 -1.50000
H16b  2     0.87538  0.21472  0.77212  11.00000 -1.50000
H16c  2     0.96421  0.31259  0.75732  11.00000 -1.50000
AFIX 0
C17   1     0.80673  0.56697  0.78517  11.00000  0.12818  0.07603  0.07235 =
        0.00192 -0.02575 -0.00486
AFIX 23
H17a  2     0.79328  0.62709  0.76429  11.00000 -1.20000
H17b  2     0.86970  0.51948  0.76828  11.00000 -1.20000
AFIX 0
PART 2
C18A  1     0.49942  0.70839  0.79387  21.00000  0.14264  0.20364  0.13728 =
       -0.03957 -0.01801  0.03194
AFIX 137
H18a  2     0.54106  0.72121  0.82538  21.00000 -1.50000
H18b  2     0.40127  0.72755  0.79460  21.00000 -1.50000
H18c  2     0.54763  0.74878  0.76948  21.00000 -1.50000
AFIX 0
PART 0
PART 1
C19   1     0.51181  0.58590  0.70981  21.00000  0.12753  0.20217  0.12190 =
       -0.03188 -0.03561  0.03113
AFIX 137
H19a  2     0.57187  0.64436  0.70323  21.00000 -1.50000
H19b  2     0.41606  0.60282  0.70120  21.00000 -1.50000
H19c  2     0.54281  0.52748  0.69079  21.00000 -1.50000
AFIX 0
PART 0
PART 2
C20A  1     0.38486  0.48023  0.80779  21.00000  0.14465  0.21840  0.14753 =
       -0.03190 -0.01493  0.00793
AFIX 137
H20a  2     0.38101  0.41620  0.78985  21.00000 -1.50000
H20b  2     0.29320  0.51236  0.80758  21.00000 -1.50000
H20c  2     0.41280  0.46649  0.84098  21.00000 -1.50000
AFIX 0
Si4A  5     0.51545  0.56846  0.77873 -21.00000  0.11620  0.18042  0.09866 =
       -0.04252 -0.02326  0.02593
PART 0
PART 1
C18   1     0.44529  0.63913  0.82313 -21.00000  0.14264  0.20364  0.13728 =
       -0.03957 -0.01801  0.03194
AFIX 137
H18d  2     0.46503  0.61105  0.85499 -21.00000 -1.50000
H18e  2     0.34476  0.64411  0.81864 -21.00000 -1.50000
H18f  2     0.48676  0.70691  0.82041 -21.00000 -1.50000
AFIX 0
C20   1     0.43210  0.42600  0.76634 -21.00000  0.14465  0.21840  0.14753 =
       -0.03190 -0.01493  0.00793
AFIX 137
H20d  2     0.49102  0.38228  0.74647 -21.00000 -1.50000
H20e  2     0.34300  0.43665  0.75021 -21.00000 -1.50000
H20f  2     0.41640  0.39338  0.79750 -21.00000 -1.50000
AFIX 0
PART 0
PART 2
C19A  1     0.47980  0.52583  0.71514 -21.00000  0.12753  0.20217  0.12190 =
       -0.03188 -0.03561  0.03113
AFIX 137
H19d  2     0.51973  0.57499  0.69261 -21.00000 -1.50000
H19e  2     0.37946  0.52151  0.71002 -21.00000 -1.50000
H19f  2     0.52171  0.45890  0.70981 -21.00000 -1.50000
AFIX 0
HKLF 4
END
;
data_global
_journal_date_recd_electronic     2013-03-26
_journal_date_accepted     2013-05-08
_journal_name_full     'Acta Crystallographica, Section E'
_journal_year     2013
_journal_volume     69
_journal_issue      6
_journal_page_first     o917
_journal_page_last     o917
_journal_paper_category     QO
_journal_paper_doi     10.1107/S160053681301266X
_journal_coeditor_code     ZQ2199
_publ_contact_author_name     'Yan-Li Cui'
_publ_contact_author_address
;
Department of Chemistry
Zhejiang University
Hangzhou, Zhejiang 310027
People's Republic of China
;
_publ_contact_author_email     'hnzzcyl@hotmail.com'
_publ_contact_author_fax     '+86-571-88486676'
_publ_contact_author_phone     '+86-571-88486676'
_publ_section_title
;\
2-Acetylamino-1,3,4,6-tetra-<i>O</i>-(trimethylsilyl)-2-deoxy-\a-<i>D</i>-\
glucopyranose
;
loop_
    _publ_author_name
    _publ_author_address
    'Zhao-Dong Cheng'
;
Department of Chemistry
Zhejiang University
Hangzhou, Zhejiang 310027
People's Republic of China
;
    'Yan-Li Cui'
;
Department of Chemistry
Zhejiang University
Hangzhou, Zhejiang 310027
People's Republic of China
;
    'Jian-Wei Mao'
;
Zhejiang Provincial Key Lab for Chem. &
Bio. Processing Technology of Farm Produce
Hangzhou, Zhejiang 310027
People's Republic of China
;
