# Supplementary material for: 2-Acetyl­amino-1,3,4,6-tetra-O-(tri­methyl­silyl)-2-de­oxy-α-d-gluco­pyran­ose
Source: Acta Crystallogr Sect E Struct Rep Online. 2013 May 18;69(Pt 6):o917. doi: 10.1107/S160053681301266X (PMC3685068; doi:10.1107/S160053681301266X)
Supplement: Supplementary file 2 [file e-69-0o917-Isup2.hkl]

# 
# h,k,l, Fc-squared, Fo-squared, sigma(Fo-squared) and status flag 
# 
data_I
_shelx_title ' 120921_chzd_9_19 in P212121' 
_shelx_refln_list_code          4 
_shelx_F_calc_maximum      215.20 
_exptl_crystal_F_000      1112.00 
_reflns_d_resolution_high  0.8301 
 
loop_ 
 _symmetry_equiv_pos_as_xyz 
 'x, y, z' 
 '-x+1/2, -y, z+1/2' 
 'x+1/2, -y+1/2, -z' 
 '-x, y+1/2, -z+1/2' 
 
_cell_length_a     9.4500 
_cell_length_b    12.8824 
_cell_length_c    27.2955 
_cell_angle_alpha  90.000 
_cell_angle_beta   90.000 
_cell_angle_gamma  90.000 
 
_shelx_F_squared_multiplier     1.000 
 
loop_ 
 _refln_index_h 
 _refln_index_k 
 _refln_index_l 
 _refln_F_squared_calc 
 _refln_F_squared_meas 
 _refln_F_squared_sigma 
 _refln_observed_status 
   2   0   0    46311.11    46942.50    466.62 o 
   4   0   0     3937.33     3613.08     51.44 o 
   6   0   0      505.41      532.06     18.86 o 
   8   0   0        8.93      -11.06     11.06 o 
  10   0   0       35.83       24.15     14.36 o 
   2   1   0     4330.82     4206.14     29.86 o 
   3   1   0     1153.71     1263.89     30.23 o 
   4   1   0      317.66      326.53     10.13 o 
   5   1   0       54.95       52.84      5.76 o 
   6   1   0      820.87      776.53     24.28 o 
   7   1   0      125.61      108.51      9.06 o 
   8   1   0       10.80        9.58      5.95 o 
   9   1   0        1.38        4.36      7.28 o 
  10   1   0       12.57        7.20     11.45 o 
  11   1   0        0.33        2.97     15.55 o 
   0   2   0     1122.33     1013.83     23.16 o 
   1   2   0    32307.53    33390.02     92.10 o 
   2   2   0     7024.28     7580.49     79.33 o 
   3   2   0    15142.16    14426.86     88.89 o 
   4   2   0      630.15      643.96     14.35 o 
   5   2   0     2173.69     2297.96     29.16 o 
   6   2   0       27.83       21.21      5.11 o 
   7   2   0       36.06       35.53      9.75 o 
   8   2   0       45.76       36.10      8.19 o 
   9   2   0        7.76       16.19      9.42 o 
  10   2   0        9.11       25.90     10.88 o 
  11   2   0        4.82      -18.50     18.50 o 
   1   3   0     3658.65     3793.11     39.81 o 
   2   3   0       85.45       92.39     14.76 o 
   3   3   0      325.08      360.29     17.21 o 
   4   3   0      385.20      375.90     18.13 o 
   5   3   0      140.72      134.17      8.31 o 
   6   3   0        4.00       -4.36      5.93 o 
   7   3   0        1.50        4.48      4.83 o 
   8   3   0      239.51      216.96     20.13 o 
   9   3   0        1.43       -2.20      6.50 o 
  10   3   0        0.32       -3.82      7.73 o 
  11   3   0        1.27        1.31     15.39 o 
   0   4   0    20507.48    21176.22    143.93 o 
   1   4   0     3721.77     3858.25     44.43 o 
   2   4   0        8.74       27.98     14.09 o 
   3   4   0      564.55      535.59     18.12 o 
   4   4   0      399.91      436.94     20.72 o 
   5   4   0     2151.96     2306.93     47.07 o 
   6   4   0       27.68       28.22      5.80 o 
   7   4   0      135.90      139.91      9.78 o 
   8   4   0       39.92       38.17      6.37 o 
   9   4   0       24.17       52.01     20.88 o 
  10   4   0       11.96       20.16     17.84 o 
  11   4   0        0.38        0.03     17.10 o 
   1   5   0     2650.31     2725.79     33.50 o 
   2   5   0      393.65      421.69     17.62 o 
   3   5   0      475.74      438.73     18.24 o 
   4   5   0      343.66      341.05     14.46 o 
   5   5   0        0.80       -5.62      8.31 o 
   6   5   0       18.08       17.03      6.12 o 
   7   5   0       75.97       79.57      8.75 o 
   8   5   0       20.64       26.56      6.37 o 
   9   5   0      139.47      142.57     27.30 o 
  10   5   0        4.32       11.30     17.16 o 
   0   6   0     5242.99     5396.45     89.95 o 
   1   6   0     5096.14     5844.68     54.07 o 
   2   6   0     1289.56     1429.62     33.75 o 
   3   6   0     1020.54     1163.57     39.55 o 
   4   6   0     1854.63     1863.15     34.16 o 
   5   6   0       13.59       21.57      6.96 o 
   6   6   0      824.41      834.77     29.14 o 
   7   6   0       23.15       15.80      7.25 o 
   8   6   0       12.28       11.52      6.16 o 
   9   6   0        0.59       11.47     19.28 o 
  10   6   0        0.25       29.10     20.74 o 
   1   7   0       46.04       54.07      9.19 o 
   2   7   0      226.12      180.15     14.69 o 
   3   7   0       34.23       45.89      9.73 o 
   4   7   0      261.90      227.38     14.13 o 
   5   7   0       67.39       63.78     10.88 o 
   6   7   0      124.77      134.43     14.38 o 
   7   7   0       19.13       36.89     10.32 o 
   8   7   0       14.50       27.02      6.62 o 
   9   7   0       15.41       20.14     17.12 o 
  10   7   0       21.42       16.16     21.92 o 
   0   8   0     2106.46     2426.40     71.52 o 
   1   8   0      648.68      611.58     25.69 o 
   2   8   0     1264.84     1311.67     37.69 o 
   3   8   0      673.16      653.97     23.19 o 
   4   8   0      274.55      310.83     20.22 o 
   5   8   0      440.15      438.40     23.62 o 
   6   8   0      139.81      168.32     16.23 o 
   7   8   0       64.96       66.30     12.54 o 
   8   8   0       67.37       52.21      9.63 o 
   9   8   0        7.95      -19.49     19.49 o 
   1   9   0      191.27      162.91     12.01 o 
   2   9   0       47.49       60.59     12.22 o 
   3   9   0       20.40       51.05     12.84 o 
   4   9   0      148.20      130.16     15.27 o 
   5   9   0        4.57        3.39     14.45 o 
   6   9   0       22.84       22.44      9.75 o 
   7   9   0        4.08       12.53     14.24 o 
   8   9   0       83.67       96.43     26.10 o 
   9   9   0        2.13        9.36     19.23 o 
   0  10   0      340.72      281.90     31.07 o 
   1  10   0      126.67      120.41     12.49 o 
   2  10   0      112.41       84.71     14.46 o 
   3  10   0       32.46       37.75     16.08 o 
   4  10   0       21.57       49.13     13.21 o 
   5  10   0       48.28       56.56     12.96 o 
   6  10   0       22.48       33.10     10.92 o 
   7  10   0        1.01      -19.78     19.78 o 
   8  10   0        0.53       16.84     24.56 o 
   1  11   0       87.13       76.07     14.57 o 
   2  11   0      229.19      184.90     32.13 o 
   3  11   0       79.17       91.82     22.55 o 
   4  11   0       52.32       66.41     17.52 o 
   5  11   0       51.06       47.23     25.79 o 
   6  11   0       59.95       95.32     27.30 o 
   7  11   0        0.01       67.85     26.08 o 
   8  11   0       31.14       60.65     28.15 o 
   0  12   0       16.42       33.73     18.23 o 
   1  12   0       82.16       64.65     18.60 o 
   2  12   0       14.43        5.19     17.43 o 
   3  12   0        0.47       -0.10     16.86 o 
   4  12   0        1.01       14.92     20.06 o 
   5  12   0        8.79      -21.48     22.76 o 
   6  12   0       18.73       11.13     20.51 o 
   7  12   0        2.75       24.42     21.24 o 
   1  13   0        3.08       32.62     14.19 o 
   2  13   0       23.72       17.55     19.97 o 
   3  13   0       56.64        1.77     20.28 o 
   4  13   0       48.35      104.12     28.57 o 
   5  13   0      110.69      103.75     36.55 o 
   6  13   0       47.32       50.82     29.77 o 
   0  14   0       25.52       31.10     18.55 o 
   1  14   0       10.03       -9.20     13.60 o 
   2  14   0        1.24       -5.41     20.05 o 
   3  14   0        9.58       12.99     22.26 o 
   4  14   0        2.38       16.93     20.04 o 
   1  15   0        4.56       59.70     25.13 o 
   2  15   0        1.83      -13.63     19.80 o 
   2   0   1    16701.72    18143.72     55.02 o 
   3   0   1     3367.09     3295.10     37.43 o 
   4   0   1      997.53     1240.64     15.81 o 
   5   0   1        5.24        2.81      3.51 o 
   6   0   1     1118.36     1201.04     23.05 o 
   7   0   1       85.25      109.10      7.42 o 
   8   0   1       40.93       47.04     10.14 o 
   9   0   1       11.17       12.27     13.53 o 
  10   0   1       96.68       93.79     14.15 o 
  11   0   1        3.31       19.42     17.60 o 
   2   1   1     6646.58     6601.27     45.00 o 
   3   1   1       60.51       43.66      3.20 o 
   4   1   1      536.47      525.52      8.86 o 
   5   1   1      823.95      822.93     14.07 o 
   6   1   1      447.51      435.61     10.25 o 
   7   1   1      301.28      314.58      9.84 o 
   8   1   1        7.05        8.87      4.20 o 
   9   1   1       40.77       57.59      6.24 o 
  10   1   1       27.66       31.60      7.63 o 
  11   1   1       10.83        4.65      8.70 o 
   0   2   1        4.64       -2.21      5.00 o 
   1   2   1     7909.15     7681.72     36.14 o 
   2   2   1     2536.13     2297.71     42.45 o 
   3   2   1      131.95      151.89      7.94 o 
   4   2   1      232.24      274.54      6.90 o 
   5   2   1      346.75      438.02      9.20 o 
   6   2   1      207.96      191.23      6.93 o 
   7   2   1      124.89      124.29      6.43 o 
   8   2   1      195.72      188.21      9.24 o 
   9   2   1       33.82       24.59      4.92 o 
  10   2   1        2.42        3.24      6.35 o 
  11   2   1        1.36        0.29     10.76 o 
   0   3   1      723.63      810.20     21.42 o 
   1   3   1     2088.88     1848.77     30.80 o 
   2   3   1     3215.52     3193.45     29.91 o 
   3   3   1     1403.44     1476.84     29.62 o 
   4   3   1      108.15      114.28      7.85 o 
   5   3   1       35.04       34.55      3.80 o 
   6   3   1      136.84      131.81      6.31 o 
   7   3   1       76.44       99.74      5.72 o 
   8   3   1       62.83       70.00      7.13 o 
   9   3   1       11.18        6.32      4.56 o 
  10   3   1        5.37       -6.69     10.64 o 
  11   3   1        3.40      -15.56     17.58 o 
   0   4   1      319.90      359.07     26.34 o 
   1   4   1      864.85      826.91     13.32 o 
   2   4   1     1505.69     1393.63     19.40 o 
   3   4   1      537.72      534.43     15.19 o 
   4   4   1      361.59      373.48     13.71 o 
   5   4   1     1383.22     1402.31     26.85 o 
   6   4   1       23.90       16.12      3.82 o 
   7   4   1      193.34      188.15      7.75 o 
   8   4   1       39.17       37.62      4.29 o 
   9   4   1       28.39       19.21      5.60 o 
  10   4   1        4.65      -12.02     12.02 o 
   0   5   1        4.00       -0.55      6.49 o 
   1   5   1     2190.12     2128.50     23.06 o 
   2   5   1      670.12      547.11     13.88 o 
   3   5   1      803.86      787.92     16.63 o 
   4   5   1      411.31      394.65     12.22 o 
   5   5   1       28.92       24.49      4.90 o 
   6   5   1       55.26       55.77      5.29 o 
   7   5   1       45.98       54.15      5.18 o 
   8   5   1       68.49       76.64      6.12 o 
   9   5   1        3.07        7.91      6.97 o 
  10   5   1       16.90       22.83     13.77 o 
   0   6   1        3.12        5.36      6.94 o 
   1   6   1      527.15      601.83     13.00 o 
   2   6   1     1276.78     1223.09     19.39 o 
   3   6   1      189.47      195.30     10.44 o 
   4   6   1      451.25      477.76     12.86 o 
   5   6   1      334.57      392.19     12.05 o 
   6   6   1      388.53      422.68     16.27 o 
   7   6   1       57.90       45.90      5.17 o 
   8   6   1       28.06       27.97      4.40 o 
   9   6   1       16.03       14.25     12.80 o 
  10   6   1       13.11       15.57     13.89 o 
   0   7   1      925.10     1004.06     30.64 o 
   1   7   1      629.14      569.98     14.96 o 
   2   7   1      724.82      701.41     16.19 o 
   3   7   1      569.03      580.22     17.09 o 
   4   7   1      212.69      200.85      9.32 o 
   5   7   1       87.05       78.68      8.34 o 
   6   7   1      120.43      131.09      9.90 o 
   7   7   1      119.49      122.19      9.70 o 
   8   7   1        1.73        4.31      4.62 o 
   9   7   1       19.30       25.67     13.37 o 
  10   7   1        6.62        3.67     13.27 o 
   0   8   1      688.70      762.11     23.77 o 
   1   8   1      130.75      129.67     10.75 o 
   2   8   1      172.63      216.41     11.73 o 
   3   8   1      154.53      166.23      9.76 o 
   4   8   1      401.44      405.28     15.86 o 
   5   8   1       33.00       28.52     12.21 o 
   6   8   1      149.80      153.34     11.01 o 
   7   8   1      141.21      161.16     11.71 o 
   8   8   1       51.48       56.42      7.37 o 
   9   8   1       21.82       29.65     15.24 o 
   0   9   1      288.18      286.14     14.49 o 
   1   9   1      918.65      883.09     16.74 o 
   2   9   1      113.70       96.83      8.98 o 
   3   9   1      903.36      902.09     24.10 o 
   4   9   1       11.34       39.10     12.38 o 
   5   9   1      186.13      191.13     12.63 o 
   6   9   1       89.65       67.57      8.94 o 
   7   9   1        1.60        0.96      8.64 o 
   8   9   1        0.28       19.86     15.71 o 
   9   9   1        5.93        6.44     13.69 o 
   0  10   1       16.50       40.95      8.85 o 
   1  10   1      273.16      268.41     12.18 o 
   2  10   1       46.98       26.00      7.54 o 
   3  10   1       74.65       64.18      9.29 o 
   4  10   1      154.02      158.29     12.27 o 
   5  10   1       97.36      127.70     11.52 o 
   6  10   1        3.94       13.41      7.26 o 
   7  10   1        5.44       18.35     13.81 o 
   8  10   1       67.56       71.22     19.19 o 
   0  11   1      266.54      272.18     27.67 o 
   1  11   1       36.30       38.72      9.00 o 
   2  11   1      280.39      301.28     25.40 o 
   3  11   1       32.16       49.97     11.03 o 
   4  11   1      126.58      124.32     13.72 o 
   5  11   1       60.51       63.52     11.24 o 
   6  11   1       10.82       39.56     31.54 o 
   7  11   1       10.14        4.11     14.84 o 
   8  11   1        6.13       -0.07     31.26 o 
   0  12   1       66.01       67.05     14.54 o 
   1  12   1        2.89       12.15      8.12 o 
   2  12   1      126.15      151.97     20.67 o 
   3  12   1       61.74       48.97     39.70 o 
   4  12   1       42.95       43.10     16.56 o 
   5  12   1        6.71       26.85     14.43 o 
   6  12   1       18.58       63.17     19.67 o 
   7  12   1        2.12       -5.17     14.65 o 
   0  13   1       75.16       81.48     16.81 o 
   1  13   1       11.20       16.49      8.81 o 
   2  13   1       19.18       37.19     15.83 o 
   3  13   1        0.95        0.36     13.86 o 
   4  13   1       70.56       70.41     18.40 o 
   5  13   1       23.88       72.99     65.22 o 
   6  13   1       62.15      113.03     36.67 o 
   0  14   1       14.08        9.70     14.63 o 
   1  14   1       38.73       31.21     13.03 o 
   2  14   1        4.43        5.25     13.77 o 
   3  14   1        2.98       13.60     14.63 o 
   4  14   1       39.81       54.70     18.52 o 
   0  15   1        1.01       -4.46     14.80 o 
   1  15   1      133.03      168.51     25.59 o 
   2  15   1        1.68        4.24     15.95 o 
   2   0   2      101.10       79.52      7.72 o 
   3   0   2     3358.32     3338.27     33.39 o 
   4   0   2        8.05        8.87      3.25 o 
   5   0   2       13.62       11.78      4.93 o 
   6   0   2      329.21      325.37     20.53 o 
   7   0   2        0.01        5.09      4.09 o 
   8   0   2      127.14      134.59     13.87 o 
   9   0   2        1.89       -8.38      8.93 o 
  10   0   2        0.06       -2.51     12.73 o 
  11   0   2        6.26        0.03     14.49 o 
   2   1   2     5374.21     5071.85     41.79 o 
   3   1   2      595.74      638.87     10.58 o 
   4   1   2     3106.75     3202.83     25.04 o 
   5   1   2     1804.74     1824.39     18.70 o 
   6   1   2      368.67      333.26      9.15 o 
   7   1   2      871.13      857.14     15.26 o 
   8   1   2      120.07      121.59      7.15 o 
   9   1   2       78.22       88.61      6.79 o 
  10   1   2       37.46       29.27      7.63 o 
  11   1   2       20.19       20.13      9.13 o 
   0   2   2     4894.30     4527.88     34.53 o 
   1   2   2      491.86      496.54     10.39 o 
   2   2   2     3185.22     3391.10     26.51 o 
   3   2   2     2442.92     2742.06     31.08 o 
   4   2   2      885.78     1033.49     12.43 o 
   5   2   2      102.72      124.38      5.17 o 
   6   2   2      534.71      613.46     12.44 o 
   7   2   2      109.16      107.96      6.21 o 
   8   2   2       13.86       19.27      4.11 o 
   9   2   2        9.75        4.77      4.37 o 
  10   2   2       45.27       48.63      8.15 o 
  11   2   2        0.36       -0.53     10.87 o 
   0   3   2     2115.46     2079.69     95.48 o 
   1   3   2     4650.29     4394.08     29.01 o 
   2   3   2      220.21      326.88     21.42 o 
   3   3   2      402.09      470.18     15.19 o 
   4   3   2      170.06      184.38      9.34 o 
   5   3   2      181.20      213.69      6.87 o 
   6   3   2     1345.11     1307.60     16.60 o 
   7   3   2       55.38       68.73      6.60 o 
   8   3   2       58.73       58.01      5.46 o 
   9   3   2       23.08       17.73      5.95 o 
  10   3   2       54.55       51.07     10.58 o 
  11   3   2        0.04       13.14     11.58 o 
   0   4   2     2546.27     2819.23     38.16 o 
   1   4   2     2674.12     2696.83     23.07 o 
   2   4   2      115.44      129.40      7.06 o 
   3   4   2      244.46      259.59      9.56 o 
   4   4   2      639.04      593.22     13.22 o 
   5   4   2      462.41      471.12     16.21 o 
   6   4   2      120.22      111.55      5.88 o 
   7   4   2      243.40      260.30      8.52 o 
   8   4   2       38.91       38.76      6.74 o 
   9   4   2       18.29       26.53      6.48 o 
  10   4   2        8.23       -5.82     14.23 o 
   0   5   2     7684.02     7461.41     68.28 o 
   1   5   2       68.03       55.74      5.44 o 
   2   5   2      122.04      103.83      6.23 o 
   3   5   2      278.78      276.45     10.45 o 
   4   5   2      256.60      260.56     10.70 o 
   5   5   2      159.69      147.27      8.27 o 
   6   5   2      172.34      170.32      7.77 o 
   7   5   2        8.17       11.44      4.16 o 
   8   5   2      140.82      138.53     11.85 o 
   9   5   2        0.06       -0.86     10.37 o 
  10   5   2        6.33        9.06     12.80 o 
   0   6   2      383.55      402.02     28.41 o 
   1   6   2      918.29     1025.77     18.31 o 
   2   6   2      872.93      762.63     15.49 o 
   3   6   2      147.87      164.65      9.45 o 
   4   6   2      811.68      807.49     18.24 o 
   5   6   2       99.75       95.58      7.68 o 
   6   6   2      136.86      148.34     10.52 o 
   7   6   2        1.00        2.93      5.05 o 
   8   6   2      100.90       92.57     10.57 o 
   9   6   2        6.66       12.35     12.81 o 
  10   6   2       18.32        5.78     13.05 o 
   0   7   2      282.61      273.00     16.33 o 
   1   7   2     2080.43     2193.09     27.96 o 
   2   7   2      102.28       94.88      7.22 o 
   3   7   2     1213.46     1195.57     24.00 o 
   4   7   2       56.57       40.18      5.93 o 
   5   7   2      236.54      253.12     17.50 o 
   6   7   2       74.32       85.97      8.86 o 
   7   7   2       89.70       98.55     11.50 o 
   8   7   2       70.47       75.78      6.35 o 
   9   7   2       25.27       35.72     14.86 o 
  10   7   2        7.97       29.74     17.11 o 
   0   8   2       16.89       22.95      8.65 o 
   1   8   2      242.90      239.90     11.01 o 
   2   8   2      228.33      208.99     15.51 o 
   3   8   2      310.36      259.20     15.01 o 
   4   8   2        8.78        8.01      6.16 o 
   5   8   2      417.41      401.48     15.90 o 
   6   8   2       36.19       37.54      7.51 o 
   7   8   2       70.12       65.07      8.33 o 
   8   8   2        0.03       11.04      8.00 o 
   9   8   2        3.42        2.78     13.59 o 
   0   9   2      986.50      939.98     24.06 o 
   1   9   2       63.74       57.82      5.68 o 
   2   9   2     1139.54     1075.52     23.55 o 
   3   9   2       40.71       67.44     10.05 o 
   4   9   2     1172.26     1182.43     27.75 o 
   5   9   2      200.82      213.42     13.30 o 
   6   9   2      109.27      110.37     16.67 o 
   7   9   2       16.30       11.26      9.46 o 
   8   9   2       23.76       31.67     15.49 o 
   9   9   2        3.85        5.00     14.38 o 
   0  10   2      142.12      147.62     13.40 o 
   1  10   2       19.22       21.98      6.81 o 
   2  10   2       22.92       17.38      6.62 o 
   3  10   2       20.50       40.11      8.35 o 
   4  10   2       68.92       63.45      9.33 o 
   5  10   2       53.47       47.45     17.04 o 
   6  10   2       29.62       33.41      8.06 o 
   7  10   2       44.47       36.41     15.34 o 
   8  10   2        7.48       24.96     15.46 o 
   0  11   2       71.06       70.98     14.91 o 
   1  11   2      137.51      124.19     11.93 o 
   2  11   2       19.55       23.66     10.15 o 
   3  11   2       66.49       32.51      9.92 o 
   4  11   2       92.63      101.08     13.15 o 
   5  11   2       46.85       57.61     17.58 o 
   6  11   2       64.17       62.94     17.97 o 
   7  11   2       13.89       26.92     17.45 o 
   8  11   2       21.03       38.17     19.89 o 
   0  12   2        5.46       22.34     13.25 o 
   1  12   2       15.38       13.96     10.53 o 
   2  12   2        0.16       11.28     10.14 o 
   3  12   2       17.24       22.44     24.60 o 
   4  12   2        4.42       17.16     14.32 o 
   5  12   2       17.80       15.20     13.68 o 
   6  12   2       20.19       14.61     15.20 o 
   7  12   2        4.76        0.66     16.93 o 
   0  13   2        8.91       34.68     14.40 o 
   1  13   2       37.73       18.80     14.77 o 
   2  13   2       24.23       23.97     27.01 o 
   3  13   2       25.86       19.11     16.62 o 
   4  13   2       47.62       37.02     19.55 o 
   5  13   2       48.48       65.61     25.10 o 
   6  13   2       16.50       17.01     17.55 o 
   0  14   2       29.87       29.35     13.81 o 
   1  14   2       12.95       27.58     14.18 o 
   2  14   2       36.56       36.67     18.36 o 
   3  14   2        5.30        4.38     13.93 o 
   4  14   2        3.35       18.32     16.19 o 
   0  15   2      138.15      151.98     22.51 o 
   1  15   2       17.82       25.70     13.22 o 
   2  15   2      105.79      115.07     22.53 o 
   2   0   3     6149.96     6397.00     67.24 o 
   3   0   3     3215.01     3077.31     20.53 o 
   4   0   3      101.13       80.45      4.72 o 
   5   0   3     1966.36     2053.29     22.26 o 
   6   0   3      879.49      910.52     16.24 o 
   7   0   3       96.78      103.69      6.81 o 
   8   0   3        7.17        2.42      8.36 o 
   9   0   3       11.18       13.18     16.86 o 
  10   0   3      101.47       95.95     14.32 o 
  11   0   3        3.63       26.72     16.37 o 
   2   1   3     5352.05     5305.16     60.98 o 
   3   1   3      572.30      512.03      8.54 o 
   4   1   3     3740.35     3921.81     26.85 o 
   5   1   3      683.38      702.39     12.34 o 
   6   1   3     1126.50     1111.29     15.91 o 
   7   1   3       18.73       18.74      4.48 o 
   8   1   3      247.17      246.91     10.04 o 
   9   1   3        9.72        5.62      5.76 o 
  10   1   3        2.97       -0.09      6.65 o 
  11   1   3        8.89       23.65     11.65 o 
   0   2   3     5135.03     5074.85     38.40 o 
   1   2   3     5191.35     4577.69     30.99 o 
   2   2   3     3208.05     2957.23     96.10 o 
   3   2   3     2595.42     2579.84     48.10 o 
   4   2   3     4677.24     4827.90     34.36 o 
   5   2   3      553.62      570.49     11.01 o 
   6   2   3      851.32      904.55     14.83 o 
   7   2   3       13.85        6.56      3.66 o 
   8   2   3       35.48       36.22      4.14 o 
   9   2   3        1.75       -4.10      4.10 o 
  10   2   3       18.85       18.74      7.25 o 
  11   2   3        9.72       19.48     10.35 o 
   0   3   3    34420.75    36224.30    174.39 o 
   1   3   3     1507.63     1538.09     16.63 o 
   2   3   3      307.09      319.09      9.43 o 
   3   3   3     1749.90     1664.76     32.58 o 
   4   3   3      173.16      177.86      9.43 o 
   5   3   3      100.16       96.29      4.66 o 
   6   3   3       54.76       71.56      7.10 o 
   7   3   3      452.92      479.11     12.15 o 
   8   3   3       36.17       33.76      5.25 o 
   9   3   3       73.59       71.45      8.65 o 
  10   3   3       18.06       10.64      8.54 o 
  11   3   3       13.79        8.23     15.55 o 
   0   4   3    12372.21    12079.81     78.56 o 
   1   4   3      663.06      711.56     12.33 o 
   2   4   3      515.98      499.22     12.36 o 
   3   4   3     1434.33     1554.89     29.19 o 
   4   4   3      228.56      226.51      8.98 o 
   5   4   3       20.22       17.16      6.50 o 
   6   4   3      289.82      316.24     10.56 o 
   7   4   3       87.37       85.85      7.79 o 
   8   4   3       14.72       22.41      4.40 o 
   9   4   3       22.35       35.25      6.68 o 
  10   4   3       50.97       49.74     14.85 o 
   0   5   3      845.69      965.23     25.64 o 
   1   5   3      450.57      478.57     11.43 o 
   2   5   3     2003.34     2064.67     22.46 o 
   3   5   3      129.52      100.99      7.21 o 
   4   5   3       92.76       82.58      6.78 o 
   5   5   3      277.46      281.97     10.35 o 
   6   5   3       63.89       64.36      4.48 o 
   7   5   3       31.70       27.46      3.55 o 
   8   5   3      152.09      165.90     11.54 o 
   9   5   3        0.92        2.74      5.72 o 
  10   5   3       26.42       35.99     15.08 o 
   0   6   3      270.24      297.85     17.91 o 
   1   6   3     1396.51     1455.70     21.80 o 
   2   6   3       68.36       63.62      5.85 o 
   3   6   3     2465.49     2516.84     62.34 o 
   4   6   3      322.61      342.40     11.67 o 
   5   6   3      906.78      954.23     19.54 o 
   6   6   3       73.29       62.68      7.33 o 
   7   6   3       32.33       41.62      4.69 o 
   8   6   3        5.61       14.95      5.36 o 
   9   6   3        4.51       11.30      6.47 o 
  10   6   3        6.36       -7.87     25.21 o 
   0   7   3      122.80      117.00     11.72 o 
   1   7   3      312.13      283.88     11.12 o 
   2   7   3     1699.71     1655.82     24.21 o 
   3   7   3      546.33      547.60     16.63 o 
   4   7   3      146.28      149.26      8.28 o 
   5   7   3       65.69       73.36      8.01 o 
   6   7   3       19.60       19.75      6.22 o 
   7   7   3       19.51       28.03      6.74 o 
   8   7   3       12.33        5.19      7.76 o 
   9   7   3       16.51       13.21     14.10 o 
  10   7   3        5.15       -1.19     21.52 o 
   0   8   3      127.37      131.91     19.43 o 
   1   8   3       24.59       14.77      5.09 o 
   2   8   3      994.31     1030.32     23.67 o 
   3   8   3      258.23      224.94     10.18 o 
   4   8   3      493.29      491.91     17.14 o 
   5   8   3       34.52       51.47      8.14 o 
   6   8   3      404.71      435.48     16.50 o 
   7   8   3       28.87       40.88      7.56 o 
   8   8   3       53.36       57.16     10.94 o 
   9   8   3       16.93       17.07     15.06 o 
   0   9   3       13.09        4.60      6.64 o 
   1   9   3      154.31      136.07      7.41 o 
   2   9   3      188.58      237.74     12.26 o 
   3   9   3      197.53      210.72     16.57 o 
   4   9   3      229.05      240.49     14.31 o 
   5   9   3       97.31      126.08     10.96 o 
   6   9   3      206.53      215.81     14.06 o 
   7   9   3        6.18        5.79     11.47 o 
   8   9   3        3.89        4.11     13.73 o 
   9   9   3       21.80       26.39     15.67 o 
   0  10   3       19.28       22.80      9.09 o 
   1  10   3       41.39       52.65      8.21 o 
   2  10   3       35.17       20.09      6.36 o 
   3  10   3      460.02      453.11     20.91 o 
   4  10   3       63.20       68.02      9.43 o 
   5  10   3       86.13       95.03     10.53 o 
   6  10   3       36.48       30.58      8.24 o 
   7  10   3        5.55       16.34     16.87 o 
   8  10   3        0.31       -0.07     18.03 o 
   0  11   3       26.03       19.24     28.41 o 
   1  11   3       99.56       99.92     13.09 o 
   2  11   3       13.04       -5.99      8.91 o 
   3  11   3       47.44       20.30      8.83 o 
   4  11   3       11.78        6.32      8.57 o 
   5  11   3       62.27       67.30     11.55 o 
   6  11   3       36.45       34.36     38.18 o 
   7  11   3       14.35       13.78     14.51 o 
   0  12   3       95.32       98.59     16.07 o 
   1  12   3      106.65       88.11     13.36 o 
   2  12   3       57.35       53.81     11.89 o 
   3  12   3       21.41       31.37     14.28 o 
   4  12   3       10.74       21.05     14.52 o 
   5  12   3        8.13        1.34     14.36 o 
   6  12   3        2.03        9.86     16.50 o 
   7  12   3       14.52       25.98     18.98 o 
   0  13   3       26.20       49.77     20.04 o 
   1  13   3       83.80       89.73     13.90 o 
   2  13   3        1.81      -10.62     10.62 o 
   3  13   3       15.08       19.74     16.80 o 
   4  13   3       19.20       21.06     24.45 o 
   5  13   3       13.33       16.55     18.75 o 
   6  13   3       18.42       12.07     16.65 o 
   0  14   3       14.83       52.93     18.51 o 
   1  14   3       36.29       49.46     12.76 o 
   2  14   3       15.47       41.39     16.48 o 
   3  14   3       75.97       46.74     18.84 o 
   4  14   3       29.38       36.87     19.51 o 
   0  15   3       36.48       52.73     24.18 o 
   1  15   3       19.61       23.24     12.75 o 
   2  15   3       24.28       28.37     17.85 o 
   1   0   4     3327.67     3501.91     47.07 o 
   2   0   4      129.64       95.62      4.86 o 
   3   0   4       49.47       50.45      4.20 o 
   4   0   4        1.54        2.63      2.92 o 
   5   0   4       33.49       26.74      3.86 o 
   6   0   4       19.59       12.71      3.81 o 
   7   0   4       62.29       52.58      4.75 o 
   8   0   4      218.35      197.04     15.23 o 
   9   0   4        0.11        1.73      9.28 o 
  10   0   4        4.68        3.45      9.74 o 
  11   0   4       29.32       17.79     15.93 o 
   0   1   4     3403.06     4273.21     46.06 o 
   1   1   4     6075.11     5967.10     30.17 o 
   2   1   4     1748.47     1838.93     18.33 o 
   3   1   4     1731.40     1530.89     12.99 o 
   4   1   4     1477.97     1469.09     15.93 o 
   5   1   4      845.18      776.61     12.09 o 
   6   1   4      602.69      629.97     12.04 o 
   7   1   4      165.81      172.82      7.28 o 
   8   1   4       40.93       39.74      4.63 o 
   9   1   4       73.87       76.36      7.23 o 
  10   1   4       40.51       28.84      7.28 o 
  11   1   4       14.39        1.51     11.06 o 
   0   2   4     3289.05     2681.19     45.38 o 
   1   2   4       70.24       64.21      6.41 o 
   2   2   4     2529.60     2683.26     20.00 o 
   3   2   4     1227.50     1159.03     27.78 o 
   4   2   4     2045.12     2145.67     18.03 o 
   5   2   4      365.77      371.39      8.95 o 
   6   2   4       15.60       19.17      4.30 o 
   7   2   4       10.77        8.12      3.72 o 
   8   2   4       14.35       11.92      3.96 o 
   9   2   4       73.91       72.29      6.69 o 
  10   2   4       17.46        9.33      8.75 o 
  11   2   4       16.06       31.61     14.48 o 
   0   3   4      186.91      195.21     11.74 o 
   1   3   4     1694.47     1510.60     16.57 o 
   2   3   4      774.23      921.96     22.70 o 
   3   3   4     1245.22     1149.18     36.14 o 
   4   3   4       42.55       36.88      5.62 o 
   5   3   4      138.75      139.06      8.06 o 
   6   3   4     1585.06     1579.50     21.24 o 
   7   3   4       62.81       85.48      5.93 o 
   8   3   4      176.61      166.73      7.77 o 
   9   3   4       12.84       17.14      5.27 o 
  10   3   4      101.95       80.51     16.05 o 
  11   3   4        0.18       -9.26     11.51 o 
   0   4   4     1100.69     1029.95     24.10 o 
   1   4   4     1743.40     1445.42     17.20 o 
   2   4   4      521.61      511.88     11.42 o 
   3   4   4     1651.66     1580.82     22.10 o 
   4   4   4      320.60      287.40      9.40 o 
   5   4   4      330.14      320.54      9.56 o 
   6   4   4      236.79      271.26     11.72 o 
   7   4   4       79.54       72.31      5.62 o 
   8   4   4       52.67       40.60      4.99 o 
   9   4   4        8.34       12.90      5.11 o 
  10   4   4       22.26       13.12     12.63 o 
   0   5   4     1298.69     1317.20     24.13 o 
   1   5   4       93.55      117.05      6.70 o 
   2   5   4      353.24      366.68      9.97 o 
   3   5   4     1120.40     1277.48     20.97 o 
   4   5   4      447.35      437.76     12.72 o 
   5   5   4      473.16      470.14     12.56 o 
   6   5   4      140.67      137.64      5.63 o 
   7   5   4      149.47      146.87      7.85 o 
   8   5   4       45.44       57.03      4.67 o 
   9   5   4       12.47        1.13      9.78 o 
  10   5   4        1.19       17.24     13.20 o 
   0   6   4        4.28        1.93      5.99 o 
   1   6   4      690.52      706.76     15.03 o 
   2   6   4     1687.63     1693.97     22.49 o 
   3   6   4      109.42      121.60      7.65 o 
   4   6   4      529.69      543.26     15.66 o 
   5   6   4      294.44      280.43     11.09 o 
   6   6   4       55.48       60.02      6.89 o 
   7   6   4       36.21       42.30      4.10 o 
   8   6   4       65.67       73.69      6.99 o 
   9   6   4       18.03       26.65     10.74 o 
  10   6   4        2.15        6.11     13.68 o 
   0   7   4       84.17       90.79     11.14 o 
   1   7   4      806.66      927.44     18.52 o 
   2   7   4       48.69       55.22      6.48 o 
   3   7   4       90.65       89.96      7.55 o 
   4   7   4      211.68      196.40      9.21 o 
   5   7   4      204.00      203.49     11.00 o 
   6   7   4       79.77       83.58      9.43 o 
   7   7   4       89.11       93.39      9.05 o 
   8   7   4       33.26       32.88     10.70 o 
   9   7   4        7.14       15.48      8.28 o 
  10   7   4        3.26       17.51     17.05 o 
   0   8   4      294.60      278.21     18.45 o 
   1   8   4      969.76      975.01     20.72 o 
   2   8   4      551.97      485.06     22.27 o 
   3   8   4      501.96      447.74     13.82 o 
   4   8   4      170.53      172.21     11.61 o 
   5   8   4      302.99      339.49     14.59 o 
   6   8   4       56.42       57.65      7.95 o 
   7   8   4        6.66        5.14      5.24 o 
   8   8   4       70.51       71.55     11.58 o 
   9   8   4       15.47       28.69     18.96 o 
   0   9   4        0.33       -4.32      5.93 o 
   1   9   4       73.41       57.03      6.26 o 
   2   9   4      621.82      567.89     23.63 o 
   3   9   4      230.11      244.64     14.00 o 
   4   9   4      460.46      514.62     18.76 o 
   5   9   4      193.38      197.01     12.53 o 
   6   9   4       30.23       37.25      8.87 o 
   7   9   4       38.87       13.01     13.98 o 
   8   9   4        1.37       -1.69     14.20 o 
   9   9   4        7.66       -0.18     13.74 o 
   0  10   4      558.13      554.25     23.44 o 
   1  10   4       73.22       81.35     11.74 o 
   2  10   4      103.69      102.24     10.20 o 
   3  10   4      230.23      205.50     15.81 o 
   4  10   4      393.10      382.84     32.25 o 
   5  10   4      148.26      142.60     13.50 o 
   6  10   4       58.26       56.04     16.46 o 
   7  10   4        1.24      -11.92     26.31 o 
   8  10   4        1.26      -21.21     21.21 o 
   0  11   4      205.38      193.61     20.42 o 
   1  11   4       45.97       18.50      9.17 o 
   2  11   4       33.11       23.03      8.09 o 
   3  11   4       49.47       58.19     11.28 o 
   4  11   4       44.74       26.63      8.98 o 
   5  11   4       41.71       42.64     10.12 o 
   6  11   4       16.65       23.61     22.52 o 
   7  11   4        7.93       18.22     15.97 o 
   0  12   4        2.80       17.03     12.45 o 
   1  12   4      244.47      250.00     19.05 o 
   2  12   4       21.25        2.87     10.23 o 
   3  12   4      156.01      139.33     31.92 o 
   4  12   4        9.09       23.40     23.68 o 
   5  12   4        6.19       40.20     23.27 o 
   6  12   4        3.39       -1.26     14.37 o 
   7  12   4        0.97       20.20     17.17 o 
   0  13   4       75.19       73.31     16.34 o 
   1  13   4       12.50       26.88     11.65 o 
   2  13   4       12.37       17.66     10.16 o 
   3  13   4        2.16       29.08     24.27 o 
   4  13   4        3.60       -4.38     13.01 o 
   5  13   4        7.70       21.24     20.14 o 
   6  13   4        3.53       17.61     16.24 o 
   0  14   4      201.03      265.90     36.54 o 
   1  14   4        6.93        2.41     13.53 o 
   2  14   4       63.11       92.88     20.36 o 
   3  14   4       33.48       64.79     17.90 o 
   4  14   4       54.85       32.33     32.11 o 
   0  15   4        2.61      -15.40     20.12 o 
   1  15   4       13.71       21.87     12.41 o 
   2  15   4       12.72       10.25     16.56 o 
   1   0   5    25868.74    25455.27    135.18 o 
   2   0   5        2.71        3.44      6.48 o 
   3   0   5     1275.08     1125.92     20.96 o 
   4   0   5      592.13      647.70     31.02 o 
   5   0   5      988.50      945.25     14.60 o 
   6   0   5      764.26      753.49     14.01 o 
   7   0   5       97.74       85.68      5.96 o 
   8   0   5       56.24       53.47     10.03 o 
   9   0   5       53.74       50.70     18.61 o 
  10   0   5       43.15       35.44     18.73 o 
  11   0   5        1.80        1.44     15.20 o 
   0   1   5      786.71      834.73     23.49 o 
   1   1   5      760.76      815.86     23.21 o 
   2   1   5     6791.76     7080.08     48.05 o 
   3   1   5     2364.24     2390.96     42.34 o 
   4   1   5      389.84      359.08      7.81 o 
   5   1   5     1076.66     1087.65     16.04 o 
   6   1   5      607.38      619.40     11.72 o 
   7   1   5       64.43       69.36      6.14 o 
   8   1   5      143.66      134.84      6.73 o 
   9   1   5       11.27        2.61      5.49 o 
  10   1   5       92.92      105.54     13.23 o 
  11   1   5        7.98       -6.55     11.87 o 
   0   2   5     9224.29    10640.60     88.47 o 
   1   2   5      728.94      867.08     13.80 o 
   2   2   5     4395.74     4573.01     48.21 o 
   3   2   5       80.14       57.73      9.56 o 
   4   2   5     1417.75     1408.93     19.53 o 
   5   2   5      157.18      162.65      6.04 o 
   6   2   5       94.92       80.92      5.09 o 
   7   2   5      305.27      352.32     10.03 o 
   8   2   5       26.62       30.66      4.24 o 
   9   2   5       40.03       42.85      5.95 o 
  10   2   5       27.17       34.66     10.59 o 
  11   2   5        1.87       21.95     12.43 o 
   0   3   5     3128.82     2563.35     52.13 o 
   1   3   5     7287.65     7244.44     40.08 o 
   2   3   5      846.30      831.30     10.70 o 
   3   3   5        6.67        6.13      7.05 o 
   4   3   5     1188.04     1179.19     25.01 o 
   5   3   5      417.90      345.45     10.89 o 
   6   3   5      371.88      338.78     10.77 o 
   7   3   5      452.21      425.23     10.87 o 
   8   3   5       93.76       98.62      6.42 o 
   9   3   5       33.29       50.85      6.50 o 
  10   3   5        8.57        8.39      7.38 o 
  11   3   5       14.13       10.03     11.07 o 
   0   4   5       19.85       31.40      9.61 o 
   1   4   5      668.31      720.22     14.55 o 
   2   4   5      716.67      881.13     18.72 o 
   3   4   5      468.51      502.27     12.29 o 
   4   4   5     1325.91     1243.77     68.43 o 
   5   4   5       25.04       23.27      3.73 o 
   6   4   5     1073.81      992.11     28.95 o 
   7   4   5      158.53      142.51      6.45 o 
   8   4   5       16.62       24.40      4.20 o 
   9   4   5       40.15       53.15     11.04 o 
  10   4   5       43.27       45.03     14.49 o 
   0   5   5        8.22       -4.31      5.42 o 
   1   5   5      285.30      221.46      8.38 o 
   2   5   5     2613.73     2609.72     27.14 o 
   3   5   5      650.16      644.94     19.32 o 
   4   5   5      404.09      403.53     11.64 o 
   5   5   5      598.70      585.91     12.85 o 
   6   5   5       23.23       21.41      4.02 o 
   7   5   5      189.14      183.77     11.23 o 
   8   5   5       20.19       21.30      4.33 o 
   9   5   5        2.30        6.20      7.72 o 
  10   5   5        9.79        1.75     35.71 o 
   0   6   5      254.06      254.87     14.21 o 
   1   6   5      942.43      875.36     16.71 o 
   2   6   5      689.72      763.12     15.33 o 
   3   6   5      237.55      219.87      9.33 o 
   4   6   5      341.35      365.68     12.68 o 
   5   6   5      251.88      272.06     15.23 o 
   6   6   5      245.58      269.87     15.51 o 
   7   6   5      408.88      380.74     21.99 o 
   8   6   5        5.04       12.06      8.94 o 
   9   6   5        6.70        7.11      7.36 o 
  10   6   5        0.39      -14.59     14.59 o 
   0   7   5       38.87       26.93      7.47 o 
   1   7   5     1605.98     1486.23     23.35 o 
   2   7   5      531.50      563.44     14.45 o 
   3   7   5      415.88      447.41     13.87 o 
   4   7   5      226.41      226.26      9.67 o 
   5   7   5      107.57       97.30      8.21 o 
   6   7   5      243.90      243.82     15.09 o 
   7   7   5        5.87        6.80      4.95 o 
   8   7   5       66.98       66.95     10.80 o 
   9   7   5        9.35       -3.74      8.97 o 
  10   7   5        7.41      -14.04     21.78 o 
   0   8   5      502.75      529.86     24.99 o 
   1   8   5      209.56      195.99     10.28 o 
   2   8   5      491.00      535.39     14.29 o 
   3   8   5       83.19       83.53      7.20 o 
   4   8   5      606.52      598.33     18.63 o 
   5   8   5       12.95        9.90      6.02 o 
   6   8   5       67.45       63.50      7.44 o 
   7   8   5       41.22       31.07     10.00 o 
   8   8   5       45.86       46.51     13.08 o 
   9   8   5        2.33      -18.83     21.10 o 
   0   9   5      360.79      345.59     15.83 o 
   1   9   5      389.10      379.29     13.06 o 
   2   9   5       66.92       75.13      9.24 o 
   3   9   5     1033.48      978.49     25.21 o 
   4   9   5      177.62      184.64     12.37 o 
   5   9   5      207.89      222.66     13.15 o 
   6   9   5       59.04       64.36      9.61 o 
   7   9   5       18.30       22.77     14.65 o 
   8   9   5       14.21       27.36      9.64 o 
   9   9   5        5.30       13.88     14.42 o 
   0  10   5      348.78      337.35     19.19 o 
   1  10   5      356.01      368.02     17.18 o 
   2  10   5      425.20      438.71     18.13 o 
   3  10   5       39.34       46.47     10.21 o 
   4  10   5      205.84      229.13     24.05 o 
   5  10   5       25.13       18.54     13.31 o 
   6  10   5       54.50       65.66     17.13 o 
   7  10   5        5.86       -8.90     16.98 o 
   8  10   5        7.14        9.24     16.61 o 
   0  11   5        1.19       13.88     12.08 o 
   1  11   5      121.37      134.28     14.77 o 
   2  11   5      251.85      233.33     14.50 o 
   3  11   5       12.17       17.65     10.60 o 
   4  11   5       37.97       42.36      9.96 o 
   5  11   5        4.12       19.00      8.49 o 
   6  11   5       32.58       38.11     16.42 o 
   7  11   5        1.75       -5.57     13.74 o 
   0  12   5        0.08      -15.81     17.55 o 
   1  12   5       17.87       17.58      9.61 o 
   2  12   5       57.06       66.14     13.03 o 
   3  12   5       14.31       26.95     14.91 o 
   4  12   5        9.50       22.14     14.62 o 
   5  12   5       95.55      132.64     24.50 o 
   6  12   5        4.61        9.05     16.39 o 
   7  12   5       17.61        9.63     15.17 o 
   0  13   5        0.00      -16.43     16.43 o 
   1  13   5       13.55       21.41     11.26 o 
   2  13   5       17.67       22.56     11.80 o 
   3  13   5       19.94       -4.26     13.78 o 
   4  13   5        2.74       27.63     19.63 o 
   5  13   5        4.23       -0.90     13.98 o 
   0  14   5       70.32       96.85     27.27 o 
   1  14   5       58.76       82.50     24.51 o 
   2  14   5       60.44       53.36     20.01 o 
   3  14   5        8.10       10.53     16.55 o 
   4  14   5       41.41       83.44     21.88 o 
   0  15   5        4.61       21.55     19.73 o 
   1  15   5        1.50        0.63     23.95 o 
   2  15   5        0.67        8.91     14.57 o 
   0   0   6    18651.07    18809.59    112.91 o 
   1   0   6      109.76      249.52     20.92 o 
   2   0   6       39.65       65.30      9.53 o 
   3   0   6     1116.72     1166.81     29.24 o 
   4   0   6       10.44       -4.68      5.68 o 
   5   0   6        2.73        0.45      2.97 o 
   6   0   6       99.52       74.82      5.16 o 
   7   0   6       37.67       27.45      8.47 o 
   8   0   6      116.52      135.20     12.67 o 
   9   0   6        0.66        0.41      8.34 o 
  10   0   6       53.00       50.66     12.53 o 
  11   0   6        1.37       -0.13     16.53 o 
   0   1   6    11651.57    11212.69     89.99 o 
   1   1   6     2359.92     2341.28     56.91 o 
   2   1   6       89.88      156.66      6.68 o 
   3   1   6      827.25      807.60     16.14 o 
   4   1   6      263.33      256.56      6.53 o 
   5   1   6     1055.15     1015.76     14.07 o 
   6   1   6      138.14      132.90      5.90 o 
   7   1   6      340.82      343.44     10.04 o 
   8   1   6        3.59        4.24      4.28 o 
   9   1   6       31.27       30.23      6.29 o 
  10   1   6        5.95       25.76      9.58 o 
  11   1   6        1.84        5.48     12.82 o 
   0   2   6     2503.05     2033.44     41.95 o 
   1   2   6     6058.75     6306.45     34.86 o 
   2   2   6      404.54      382.41     17.93 o 
   3   2   6      307.46      252.39     11.05 o 
   4   2   6      315.63      296.51      9.84 o 
   5   2   6      159.56      164.92      7.67 o 
   6   2   6       77.67       82.11      5.42 o 
   7   2   6      322.70      314.77      9.35 o 
   8   2   6      238.45      234.56      8.63 o 
   9   2   6       55.34       57.84      7.76 o 
  10   2   6       24.81       31.74     13.21 o 
  11   2   6        9.95        0.23     11.86 o 
   0   3   6      272.71      364.31     21.80 o 
   1   3   6     1919.35     1876.45     26.22 o 
   2   3   6     3037.68     3117.22     40.58 o 
   3   3   6     1373.55     1416.68     41.39 o 
   4   3   6      516.39      492.04     16.89 o 
   5   3   6      650.57      673.90     16.11 o 
   6   3   6      175.01      167.48      9.39 o 
   7   3   6       86.24       54.99      4.71 o 
   8   3   6      109.00      117.51      7.21 o 
   9   3   6       69.64       63.56      5.91 o 
  10   3   6       49.24       50.29     13.40 o 
   0   4   6       14.83       26.47      7.32 o 
   1   4   6     1187.63     1162.22     19.57 o 
   2   4   6     1501.44     1528.54     18.16 o 
   3   4   6      277.08      343.98     13.69 o 
   4   4   6     1151.31     1218.22     18.08 o 
   5   4   6      164.53      167.87     10.46 o 
   6   4   6        4.64        1.65      5.91 o 
   7   4   6      141.09      132.20      9.35 o 
   8   4   6       13.44        4.33      5.49 o 
   9   4   6       99.00      117.98     16.19 o 
  10   4   6        0.69        6.69     11.59 o 
   0   5   6      802.47      820.49     19.79 o 
   1   5   6     1275.56     1315.71     23.86 o 
   2   5   6      366.42      414.49     12.20 o 
   3   5   6      801.91      756.77     24.39 o 
   4   5   6      910.81      824.42     24.78 o 
   5   5   6      640.00      641.26     20.01 o 
   6   5   6      115.07      106.67      8.91 o 
   7   5   6      125.11      116.88     11.10 o 
   8   5   6       35.29       36.65      7.37 o 
   9   5   6       21.38       14.28      8.81 o 
  10   5   6        1.69        9.43     12.45 o 
   0   6   6      244.56      278.80     13.61 o 
   1   6   6      686.39      757.19     15.68 o 
   2   6   6       14.84       14.19      4.26 o 
   3   6   6      243.03      236.70      8.76 o 
   4   6   6      375.19      367.06     12.29 o 
   5   6   6       67.00       60.31      5.42 o 
   6   6   6      300.40      259.01     30.92 o 
   7   6   6        5.76        1.21     11.46 o 
   8   6   6        6.67       -5.50      8.38 o 
   9   6   6       24.44       22.13      9.45 o 
  10   6   6        1.38       -3.24     33.06 o 
   0   7   6      434.49      424.88     28.02 o 
   1   7   6      507.86      489.10     14.08 o 
   2   7   6      610.19      607.02     16.48 o 
   3   7   6      741.43      721.60     14.99 o 
   4   7   6      427.48      365.54     11.83 o 
   5   7   6      168.75      155.29      9.99 o 
   6   7   6       18.20       13.29      4.19 o 
   7   7   6      124.73      106.45      7.41 o 
   8   7   6       28.34       27.44      9.42 o 
   9   7   6        4.86       14.77      8.94 o 
   0   8   6     1337.02     1364.89     59.43 o 
   1   8   6       81.24       98.18      8.26 o 
   2   8   6      628.29      589.47     14.06 o 
   3   8   6      152.45      167.63      9.46 o 
   4   8   6      117.05       99.59      9.18 o 
   5   8   6      314.71      318.90     13.50 o 
   6   8   6        6.03       10.63      5.19 o 
   7   8   6        9.09       14.75     14.01 o 
   8   8   6       42.75       41.83     11.17 o 
   9   8   6        2.02      -29.74     39.16 o 
   0   9   6      521.92      495.22     21.15 o 
   1   9   6       71.88       75.26      7.79 o 
   2   9   6      655.22      710.35     21.84 o 
   3   9   6      144.82      179.21     13.41 o 
   4   9   6      238.56      227.85     13.33 o 
   5   9   6      140.37      166.02     13.61 o 
   6   9   6       14.30       18.02      7.09 o 
   7   9   6        5.08       32.49     17.68 o 
   8   9   6        3.12      -15.63     27.99 o 
   9   9   6        6.65        5.68     14.33 o 
   0  10   6      191.71      187.85     18.37 o 
   1  10   6      640.51      704.74     22.70 o 
   2  10   6      221.51      244.50     14.41 o 
   3  10   6      172.81      195.50     15.30 o 
   4  10   6       32.90       43.88     10.33 o 
   5  10   6       13.88        6.82     14.92 o 
   6  10   6       14.30       -5.12     13.44 o 
   7  10   6       22.55        2.53     14.39 o 
   8  10   6        3.38       13.29     20.64 o 
   0  11   6        0.14       22.16     18.39 o 
   1  11   6      434.73      440.46     23.18 o 
   2  11   6        0.06       11.30      7.96 o 
   3  11   6      101.67      105.64     17.13 o 
   4  11   6       38.08       46.37     10.26 o 
   5  11   6       14.92       17.48     21.11 o 
   6  11   6       38.94       39.82     17.67 o 
   7  11   6        5.01       -0.20     14.86 o 
   0  12   6       24.32        6.02     15.00 o 
   1  12   6       51.34       43.49     11.30 o 
   2  12   6       76.16       69.28     12.57 o 
   3  12   6        5.28       13.90     21.92 o 
   4  12   6        2.23        6.81     13.89 o 
   5  12   6        9.17       28.84     15.97 o 
   6  12   6       33.63       23.18     24.25 o 
   0  13   6       12.46       36.23     20.62 o 
   1  13   6      152.36      160.84     17.61 o 
   2  13   6        0.45       -2.54      9.80 o 
   3  13   6       33.72       13.55     16.76 o 
   4  13   6        2.55        9.63     15.49 o 
   5  13   6       14.52        8.96     15.60 o 
   0  14   6       11.38        8.60     18.49 o 
   1  14   6       69.82       97.78     18.37 o 
   2  14   6       47.32       43.06     19.90 o 
   3  14   6       34.93       31.88     17.41 o 
   4  14   6       35.46       17.04     16.34 o 
   0  15   6       38.85       83.38     24.90 o 
   1  15   6       25.23       48.22     16.33 o 
   2  15   6       60.36       72.03     18.06 o 
   1   0   7      330.67      330.38     21.63 o 
   2   0   7       59.86      106.07     17.01 o 
   3   0   7      398.65      379.85     26.75 o 
   4   0   7       34.37       36.81      4.99 o 
   5   0   7      736.51      785.83     12.74 o 
   6   0   7       37.41       30.40      6.82 o 
   7   0   7      824.68      907.09     40.62 o 
   8   0   7        0.87       25.08     14.17 o 
   9   0   7        0.17        7.65     10.58 o 
  10   0   7        3.41        1.46     16.53 o 
  11   0   7        0.17      -16.87     17.62 o 
   0   1   7     1146.49     1034.41     30.56 o 
   1   1   7     3607.30     3373.28     29.02 o 
   2   1   7     5274.88     5607.28     32.97 o 
   3   1   7     1071.01      868.49     11.05 o 
   4   1   7      311.79      380.47     10.15 o 
   5   1   7      112.74      107.29      5.08 o 
   6   1   7      113.35       91.47      4.99 o 
   7   1   7       53.39       58.30      4.32 o 
   8   1   7       25.06       27.43      3.84 o 
   9   1   7       10.57        3.47      8.04 o 
  10   1   7       67.39       54.32     10.76 o 
  11   1   7        1.58       -3.80     11.65 o 
   0   2   7      416.08      414.95     21.62 o 
   1   2   7     1539.25     1414.07     17.95 o 
   2   2   7      616.12      683.72     10.45 o 
   3   2   7      186.40      163.96      8.42 o 
   4   2   7      449.53      396.09     13.71 o 
   5   2   7       54.91       67.63      6.21 o 
   6   2   7      340.32      340.34     17.10 o 
   7   2   7       42.29       43.39      5.81 o 
   8   2   7       89.11       93.60      5.93 o 
   9   2   7        3.57       -8.88     10.35 o 
  10   2   7       41.99       42.14     10.43 o 
  11   2   7       15.46       -5.40     24.86 o 
   0   3   7     3403.09     3861.76     60.48 o 
   1   3   7     1008.84     1057.61     16.79 o 
   2   3   7      926.83      982.74     12.68 o 
   3   3   7      167.77      179.08      7.69 o 
   4   3   7      551.08      581.88     18.15 o 
   5   3   7      347.39      301.19     11.45 o 
   6   3   7      198.29      206.59     10.27 o 
   7   3   7      609.42      624.80     20.01 o 
   8   3   7       93.36       93.88      8.88 o 
   9   3   7       70.56       68.65     11.79 o 
  10   3   7        2.27       17.99      7.28 o 
   0   4   7     4674.58     4633.40     53.78 o 
   1   4   7      507.11      534.05     14.41 o 
   2   4   7      483.74      576.71     12.48 o 
   3   4   7     1242.83     1150.52     21.10 o 
   4   4   7       44.51       34.33      3.96 o 
   5   4   7       63.12       41.05      5.96 o 
   6   4   7      115.62      121.16      8.64 o 
   7   4   7      105.71      105.89      9.71 o 
   8   4   7      133.89      133.90     10.37 o 
   9   4   7       45.38       39.72     12.79 o 
  10   4   7        6.55        8.86      8.71 o 
   0   5   7     2332.78     2223.14     33.13 o 
   1   5   7     1438.54     1424.18     21.84 o 
   2   5   7     2595.74     2537.71     29.44 o 
   3   5   7      209.46      230.11      7.74 o 
   4   5   7     2172.01     2254.30     28.83 o 
   5   5   7      119.98      126.43      6.48 o 
   6   5   7      339.64      341.27     15.55 o 
   7   5   7      136.34      153.96     11.71 o 
   8   5   7       10.44       16.84      6.90 o 
   9   5   7       26.29       43.63     10.67 o 
  10   5   7        2.95      -18.05     21.45 o 
   0   6   7     1078.55     1081.72     25.11 o 
   1   6   7      379.39      393.25     11.72 o 
   2   6   7     1275.05     1232.97     21.10 o 
   3   6   7      166.09      179.75      8.24 o 
   4   6   7       59.86       55.47      5.64 o 
   5   6   7      158.38      142.21      6.44 o 
   6   6   7      371.59      283.71     28.69 o 
   7   6   7       86.62       79.22     11.16 o 
   8   6   7       39.12       37.97      9.51 o 
   9   6   7       12.58       -0.51      8.13 o 
  10   6   7       13.36        5.15     14.42 o 
   0   7   7     2806.33     2784.69     52.03 o 
   1   7   7     1287.33     1208.98     21.44 o 
   2   7   7     1053.21     1045.38     18.14 o 
   3   7   7      985.06      958.27     17.19 o 
   4   7   7      272.54      245.68     10.70 o 
   5   7   7      223.25      198.93     10.37 o 
   6   7   7      144.39      147.89      9.84 o 
   7   7   7        2.65        1.15      9.16 o 
   8   7   7        3.10        2.15      8.63 o 
   9   7   7        2.77       -0.61      7.85 o 
   0   8   7     1239.64     1099.15     35.77 o 
   1   8   7      993.18      958.51     21.15 o 
   2   8   7      605.78      646.37     14.65 o 
   3   8   7       53.78       48.71      7.91 o 
   4   8   7      133.11      131.05      9.88 o 
   5   8   7       33.25       32.00     12.10 o 
   6   8   7       21.15        3.49      7.83 o 
   7   8   7       15.20        6.74     12.93 o 
   8   8   7       35.08       47.74     11.33 o 
   9   8   7        3.50       -1.13     10.29 o 
   0   9   7      112.04      107.78     14.03 o 
   1   9   7      751.15      671.14     23.60 o 
   2   9   7      273.29      272.85     14.51 o 
   3   9   7      709.63      546.32    148.56 o 
   4   9   7       12.03       14.02      7.05 o 
   5   9   7      150.92      124.66     16.14 o 
   6   9   7       33.66       29.33     11.48 o 
   7   9   7        5.38        7.73     13.35 o 
   8   9   7       28.39       32.95     10.11 o 
   0  10   7       75.51       90.37     14.07 o 
   1  10   7        9.03       38.28      8.70 o 
   2  10   7      238.51      253.17     14.32 o 
   3  10   7      209.58      207.77     15.70 o 
   4  10   7      100.25      110.67     12.05 o 
   5  10   7       47.51       60.26     10.43 o 
   6  10   7        1.53       -3.20     12.14 o 
   7  10   7       22.27       47.37     16.10 o 
   8  10   7       10.65        6.32     15.50 o 
   0  11   7      588.01      626.71     44.86 o 
   1  11   7       54.87       73.59     17.17 o 
   2  11   7      248.29      256.57     15.31 o 
   3  11   7       59.00       58.85      9.56 o 
   4  11   7        9.80        5.63      8.00 o 
   5  11   7       71.06      104.09     54.69 o 
   6  11   7       11.16        8.08     15.18 o 
   7  11   7       26.43       16.46     15.26 o 
   0  12   7       19.47       15.70     17.70 o 
   1  12   7       47.15       48.90     11.66 o 
   2  12   7        2.47        8.60      9.70 o 
   3  12   7        3.78       11.52      9.11 o 
   4  12   7        1.83        9.48     15.68 o 
   5  12   7        1.60      -25.18     46.14 o 
   6  12   7       17.56       17.99     16.86 o 
   0  13   7      197.86      191.87     31.38 o 
   1  13   7       12.90       36.78     14.10 o 
   2  13   7       77.07       81.06     14.39 o 
   3  13   7       24.13       19.63     16.36 o 
   4  13   7       35.44       16.53     16.13 o 
   5  13   7        6.31       -3.68     14.78 o 
   0  14   7       11.12       12.58     16.27 o 
   1  14   7        1.01       10.33     13.78 o 
   2  14   7       43.67       44.50     21.71 o 
   3  14   7       30.46       10.99     16.29 o 
   4  14   7       19.27       13.78     14.95 o 
   0  15   7        7.75        9.47     18.20 o 
   1  15   7       96.65      105.83     19.77 o 
   0   0   8     7429.04     7410.14     82.64 o 
   1   0   8     2487.89     2590.57     55.56 o 
   2   0   8      310.68      313.57     12.40 o 
   3   0   8     2695.27     2552.05     51.84 o 
   4   0   8     3768.50     4153.49     48.79 o 
   5   0   8      184.22      206.30     11.26 o 
   6   0   8      692.88      736.59     24.05 o 
   7   0   8      335.42      282.28     15.51 o 
   8   0   8       10.01       13.01     14.02 o 
   9   0   8       43.12       35.46     10.63 o 
  10   0   8       35.97       32.84     19.18 o 
  11   0   8        0.15        0.03     16.47 o 
   0   1   8       82.90       53.21     11.69 o 
   1   1   8      752.76      641.32     39.64 o 
   2   1   8      665.44      880.65     23.37 o 
   3   1   8      495.43      492.90     12.12 o 
   4   1   8       31.47       35.63      4.75 o 
   5   1   8      131.75      112.42      5.29 o 
   6   1   8      362.50      351.71     10.08 o 
   7   1   8       31.35       36.01      3.87 o 
   8   1   8       18.30       13.40      3.57 o 
   9   1   8       74.28       67.38      7.04 o 
  10   1   8       11.56      -12.76     12.85 o 
  11   1   8       18.63       12.74     14.12 o 
   0   2   8     9618.58    10537.94    103.84 o 
   1   2   8     3754.21     3928.30     39.56 o 
   2   2   8      488.35      452.51     18.90 o 
   3   2   8     2071.35     2207.46     34.11 o 
   4   2   8      314.50      317.74     10.51 o 
   5   2   8     1016.46     1116.25     19.71 o 
   6   2   8       22.66       21.36      5.70 o 
   7   2   8      244.01      223.57     13.74 o 
   8   2   8       50.09       40.08      3.92 o 
   9   2   8       36.21       23.45      7.75 o 
  10   2   8        7.87       14.30      8.53 o 
   0   3   8     4441.83     4065.42     68.78 o 
   1   3   8      115.29      150.33      8.67 o 
   2   3   8      361.37      330.39      8.13 o 
   3   3   8      108.31      131.87      6.61 o 
   4   3   8       40.83       22.87      5.30 o 
   5   3   8      330.51      318.67     12.01 o 
   6   3   8       27.02       24.48      6.31 o 
   7   3   8      357.10      365.96     14.07 o 
   8   3   8      127.36      129.91     10.02 o 
   9   3   8       36.41       31.16      8.43 o 
  10   3   8        7.49       14.24      8.06 o 
   0   4   8      174.82      255.08     30.49 o 
   1   4   8     2394.96     2322.63     32.51 o 
   2   4   8     1876.63     1987.53     22.71 o 
   3   4   8      709.81      708.01     30.84 o 
   4   4   8      580.63      616.80     13.17 o 
   5   4   8      242.80      206.69     10.37 o 
   6   4   8        1.07       -3.10      5.98 o 
   7   4   8       76.56       82.75      9.26 o 
   8   4   8       36.53       44.38      7.76 o 
   9   4   8       23.03       32.91     12.12 o 
  10   4   8        2.73        4.65      9.58 o 
   0   5   8      643.91      689.76     22.49 o 
   1   5   8      463.71      468.47     12.32 o 
   2   5   8      815.61      794.41     16.41 o 
   3   5   8      136.17      124.10      9.67 o 
   4   5   8      122.83      140.32      7.94 o 
   5   5   8       24.37       23.91      3.45 o 
   6   5   8      282.25      280.85     14.76 o 
   7   5   8      142.31      159.93     11.86 o 
   8   5   8      197.26      243.29     17.55 o 
   9   5   8       37.31       41.80     10.96 o 
  10   5   8       14.18       20.49     13.11 o 
   0   6   8     6219.79     5769.90     70.80 o 
   1   6   8     1529.48     1504.87     22.31 o 
   2   6   8     1380.45     1375.76     22.88 o 
   3   6   8      459.08      480.39     12.52 o 
   4   6   8      773.09      785.08     19.53 o 
   5   6   8      205.85      199.76      9.91 o 
   6   6   8      445.73      468.71     28.54 o 
   7   6   8       25.73       32.53      9.57 o 
   8   6   8        5.95       12.91     14.44 o 
   9   6   8       32.96       38.21      9.95 o 
  10   6   8        2.64      -13.21     13.21 o 
   0   7   8       63.43       75.39     14.30 o 
   1   7   8      138.73      139.34      8.41 o 
   2   7   8      146.88      129.49      7.93 o 
   3   7   8       66.59       59.79      5.55 o 
   4   7   8       68.34       78.51      7.26 o 
   5   7   8      259.86      258.40     14.88 o 
   6   7   8       94.90      109.11      8.34 o 
   7   7   8      106.55      110.62     13.09 o 
   8   7   8        6.76       21.28      9.17 o 
   9   7   8        4.90        5.40      9.21 o 
   0   8   8        2.91       -4.91      8.10 o 
   1   8   8     1456.50     1501.46     24.38 o 
   2   8   8      319.33      313.16     12.76 o 
   3   8   8      686.64      688.44     17.03 o 
   4   8   8      122.35      122.39      9.50 o 
   5   8   8      214.81      203.22     15.89 o 
   6   8   8        2.37       -6.87      6.87 o 
   7   8   8       29.51       16.73     12.89 o 
   8   8   8       14.73       17.02     10.26 o 
   9   8   8       17.41       19.37     15.23 o 
   0   9   8        1.60        4.86      8.78 o 
   1   9   8      156.27      144.26     11.21 o 
   2   9   8      203.91      159.22     13.37 o 
   3   9   8      200.09      187.66     43.06 o 
   4   9   8       14.29       10.60      7.54 o 
   5   9   8       38.10       40.11     13.40 o 
   6   9   8       10.91       17.04     12.97 o 
   7   9   8       27.06       19.99     16.13 o 
   8   9   8        8.03       13.56      9.55 o 
   0  10   8      131.43      139.26     24.38 o 
   1  10   8      383.40      406.13     17.72 o 
   2  10   8      104.16      117.44     10.67 o 
   3  10   8      157.96      148.87     13.44 o 
   4  10   8       62.38       56.76      9.71 o 
   5  10   8       32.60       41.41     13.66 o 
   6  10   8        2.75       16.41     13.51 o 
   7  10   8        0.27       26.99     14.35 o 
   8  10   8        8.62       13.24     15.44 o 
   0  11   8      505.98      570.92     43.55 o 
   1  11   8       41.97       68.87     15.27 o 
   2  11   8       31.06       45.71     12.04 o 
   3  11   8       56.73       49.94      8.65 o 
   4  11   8       56.15       49.03     10.00 o 
   5  11   8       32.84       52.47     17.60 o 
   6  11   8       34.42       43.91     17.45 o 
   7  11   8        7.10       10.73     14.29 o 
   0  12   8       59.47       77.76     21.28 o 
   1  12   8       44.85       40.83     12.81 o 
   2  12   8       19.12       29.18     10.77 o 
   3  12   8        0.80        0.45      9.36 o 
   4  12   8       99.18      103.16     20.05 o 
   5  12   8        0.64       16.90     18.53 o 
   6  12   8        4.31        7.82     16.86 o 
   0  13   8       78.03      111.55     27.91 o 
   1  13   8        2.25       19.57     12.07 o 
   2  13   8       11.04       15.83     11.21 o 
   3  13   8        7.29        0.68     15.71 o 
   4  13   8       10.67        6.41     15.28 o 
   5  13   8       23.81        7.86     16.48 o 
   0  14   8        0.12       -2.52     19.97 o 
   1  14   8       20.99       16.56     15.21 o 
   2  14   8       11.04        5.78     13.16 o 
   3  14   8       12.55       13.06     24.76 o 
   4  14   8       10.21        4.37     16.19 o 
   0  15   8       16.61       10.85     18.65 o 
   1   0   9    13339.87    12970.14     81.43 o 
   2   0   9     2822.13     3112.46     66.12 o 
   3   0   9       61.63       48.46      6.54 o 
   4   0   9     2651.62     2794.11     60.03 o 
   5   0   9      223.90      203.70     13.85 o 
   6   0   9      771.46      920.88     24.98 o 
   7   0   9      138.82      142.97     12.03 o 
   8   0   9       11.61       18.97      8.74 o 
   9   0   9      101.25      108.71     11.76 o 
  10   0   9       19.89        0.03     17.89 o 
   0   1   9      480.13      410.88     23.69 o 
   1   1   9     1188.11     1021.78     59.15 o 
   2   1   9     1617.93     1639.47     20.65 o 
   3   1   9      476.68      408.14      8.23 o 
   4   1   9      496.82      433.32      8.01 o 
   5   1   9       80.05       72.24      6.11 o 
   6   1   9      146.29      134.05      7.85 o 
   7   1   9       81.84       81.69      7.46 o 
   8   1   9        7.37       12.94      4.09 o 
   9   1   9       22.24       25.78      7.98 o 
  10   1   9        5.82      -18.36     18.36 o 
   0   2   9     6698.83     6425.22     84.46 o 
   1   2   9       42.31       41.39      6.00 o 
   2   2   9     2197.58     2319.87     23.43 o 
   3   2   9     2764.74     2664.49     25.77 o 
   4   2   9      683.74      728.97     15.57 o 
   5   2   9     1201.50     1164.18     20.41 o 
   6   2   9       91.55      112.86      7.77 o 
   7   2   9      440.57      479.03     19.77 o 
   8   2   9      231.04      242.62     11.45 o 
   9   2   9        4.48       -5.79      8.35 o 
  10   2   9        8.40      -17.93     21.06 o 
   0   3   9      783.64      741.85     32.12 o 
   1   3   9      276.19      345.69     11.13 o 
   2   3   9        5.56        4.97      3.35 o 
   3   3   9      439.55      510.82     12.31 o 
   4   3   9      354.28      345.63     11.97 o 
   5   3   9      101.16      108.15      8.09 o 
   6   3   9      164.08      171.21      9.95 o 
   7   3   9       43.71       38.27      7.28 o 
   8   3   9       58.63       73.99      9.18 o 
   9   3   9        0.25       -2.79      7.64 o 
  10   3   9        9.00       11.86      8.58 o 
   0   4   9     4327.97     4644.47     46.38 o 
   1   4   9     1003.75     1039.83     20.65 o 
   2   4   9      610.47      663.74     14.95 o 
   3   4   9      375.13      328.22     15.01 o 
   4   4   9      368.01      339.61     10.30 o 
   5   4   9      398.27      382.96     13.93 o 
   6   4   9       32.46       37.27      6.84 o 
   7   4   9      366.91      358.64     16.02 o 
   8   4   9      256.12      243.38     16.83 o 
   9   4   9       93.38      107.86     13.54 o 
  10   4   9       22.90       13.43      9.32 o 
   0   5   9      892.47     1014.71     23.88 o 
   1   5   9      129.55      141.44      7.88 o 
   2   5   9     1367.24     1449.70     22.18 o 
   3   5   9       55.44       55.60      7.36 o 
   4   5   9       69.61       71.15      6.20 o 
   5   5   9       37.55       37.61      3.76 o 
   6   5   9      260.17      267.95     14.40 o 
   7   5   9      164.28      205.03     13.51 o 
   8   5   9      133.75      143.86     14.36 o 
   9   5   9       27.89       37.94     10.76 o 
  10   5   9       15.61       26.26     10.58 o 
   0   6   9       85.90       98.75     13.71 o 
   1   6   9      504.70      528.11     15.87 o 
   2   6   9      214.84      183.15      8.87 o 
   3   6   9     1483.91     1549.73     23.33 o 
   4   6   9      365.23      445.03     14.00 o 
   5   6   9      224.45      210.99     10.01 o 
   6   6   9       48.43       62.94     13.87 o 
   7   6   9       27.86       25.83      9.57 o 
   8   6   9       41.04       59.54     12.76 o 
   9   6   9        6.15       -6.06     13.81 o 
  10   6   9       37.46       32.29     16.03 o 
   0   7   9       75.82       64.79     11.89 o 
   1   7   9      121.20      142.05     10.10 o 
   2   7   9        6.82        9.75      4.41 o 
   3   7   9      547.08      488.81     12.49 o 
   4   7   9      181.91      177.18     11.38 o 
   5   7   9       22.22       13.32      7.36 o 
   6   7   9      244.14      241.91     11.35 o 
   7   7   9        5.67       11.68      9.73 o 
   8   7   9        9.01       10.70      8.89 o 
   9   7   9        7.02       10.64      9.54 o 
   0   8   9      134.63      121.80     11.46 o 
   1   8   9       84.08      100.64      8.66 o 
   2   8   9      459.94      449.06     15.30 o 
   3   8   9        1.37       -1.15      5.34 o 
   4   8   9      426.08      413.18     27.29 o 
   5   8   9        1.63        2.40     12.52 o 
   6   8   9      104.62      120.76     10.09 o 
   7   8   9       36.03       15.41     13.79 o 
   8   8   9       28.15       41.95     12.19 o 
   9   8   9       10.24       16.54      9.60 o 
   0   9   9       11.59       21.76      9.52 o 
   1   9   9      209.01      186.34     13.94 o 
   2   9   9      194.16      198.00     14.74 o 
   3   9   9      294.51      253.97     36.74 o 
   4   9   9       47.49       41.52     18.48 o 
   5   9   9       72.27       22.91     21.25 o 
   6   9   9       17.96       24.42     14.59 o 
   7   9   9       13.23       15.23     13.60 o 
   8   9   9        1.08        5.33     15.82 o 
   0  10   9       60.35       94.78     24.42 o 
   1  10   9      342.12      330.12     18.00 o 
   2  10   9       96.02       98.41      9.80 o 
   3  10   9       32.91       34.64      9.10 o 
   4  10   9        4.33        0.05      9.64 o 
   5  10   9      110.76      128.81     20.09 o 
   6  10   9       13.49        6.09     14.08 o 
   7  10   9       11.50       13.51     16.19 o 
   8  10   9        1.39       27.74     18.18 o 
   0  11   9      107.27      124.17     24.36 o 
   1  11   9      200.12      204.82     19.78 o 
   2  11   9      245.30      249.99     14.99 o 
   3  11   9        5.04        4.19      7.03 o 
   4  11   9       19.24       16.74      8.51 o 
   5  11   9       15.58       32.63     16.57 o 
   6  11   9        7.52        3.71     14.48 o 
   7  11   9        4.17        4.18     15.19 o 
   0  12   9        0.56       -4.72     15.56 o 
   1  12   9       10.23       11.41     11.67 o 
   2  12   9       25.31       36.90     10.91 o 
   3  12   9       44.77       40.95     11.20 o 
   4  12   9        2.13       10.77     15.90 o 
   5  12   9       30.75       50.47     18.06 o 
   6  12   9        1.30       14.11     16.07 o 
   0  13   9      126.92      181.27     31.96 o 
   1  13   9       49.58       51.55     14.88 o 
   2  13   9       75.32      102.47     21.39 o 
   3  13   9        0.03       21.17     10.55 o 
   4  13   9        3.34        9.92     14.98 o 
   5  13   9        0.37        2.52     15.64 o 
   0  14   9        0.00        0.03     17.58 o 
   1  14   9        6.11        1.80     13.50 o 
   2  14   9       18.27       21.25     20.50 o 
   3  14   9        7.85        1.94     14.90 o 
   0   0  10      485.57      534.25     27.07 o 
   1   0  10       81.14      132.41     42.10 o 
   2   0  10       23.77       71.14     15.91 o 
   3   0  10       36.59       19.50      5.49 o 
   4   0  10      661.87      646.08     19.16 o 
   5   0  10        4.86       -4.06      4.89 o 
   6   0  10     1285.94     1242.19     51.06 o 
   7   0  10       83.27       96.53     17.56 o 
   8   0  10       12.84       29.16      7.96 o 
   9   0  10       17.12       14.84     17.21 o 
  10   0  10        0.23      -23.48     23.48 o 
   0   1  10     2164.92     2024.85     49.35 o 
   1   1  10      732.96      687.56     21.36 o 
   2   1  10      182.58      205.74      9.21 o 
   3   1  10     1883.42     1980.84     18.86 o 
   4   1  10     1008.95     1019.30     12.16 o 
   5   1  10      453.47      475.42     12.92 o 
   6   1  10       53.94       50.37      6.53 o 
   7   1  10       54.08       47.39      5.49 o 
   8   1  10      128.39      131.35      9.72 o 
   9   1  10       39.04       25.54     10.90 o 
  10   1  10       15.26       13.33     14.15 o 
   0   2  10      348.13      453.33     25.48 o 
   1   2  10       15.43       34.61      5.69 o 
   2   2  10        1.76        3.03      4.35 o 
   3   2  10      102.83       95.23      5.77 o 
   4   2  10       56.75       58.19      6.19 o 
   5   2  10      367.85      351.16     12.10 o 
   6   2  10      148.33      139.43      8.61 o 
   7   2  10      174.66      188.93     15.65 o 
   8   2  10       11.95       12.42      6.04 o 
   9   2  10        3.34       -5.63      8.44 o 
  10   2  10        1.07       -0.33      9.95 o 
   0   3  10     5523.65     5858.92     62.95 o 
   1   3  10     2353.29     2576.91     29.24 o 
   2   3  10      892.17      876.37     15.04 o 
   3   3  10      225.66      212.30      9.88 o 
   4   3  10      171.31      159.40      8.82 o 
   5   3  10       79.53       78.38      7.16 o 
   6   3  10      703.61      669.85     17.92 o 
   7   3  10      109.12      114.23      9.93 o 
   8   3  10       44.30       64.00      8.19 o 
   9   3  10        0.11       -1.20      9.06 o 
  10   3  10        2.37        1.88     10.91 o 
   0   4  10      806.14      822.24     20.57 o 
   1   4  10     1077.21     1122.34     19.71 o 
   2   4  10      968.04     1111.47     20.05 o 
   3   4  10      827.45      886.48     33.11 o 
   4   4  10      339.17      346.35     11.05 o 
   5   4  10      314.42      291.61     12.58 o 
   6   4  10      322.42      388.46     16.16 o 
   7   4  10        0.67       -0.98      6.75 o 
   8   4  10       17.89       18.49      7.75 o 
   9   4  10       36.57       54.93     11.71 o 
  10   4  10       17.89       23.17      9.96 o 
   0   5  10     1445.18     1598.99     30.29 o 
   1   5  10      921.44      887.23     25.06 o 
   2   5  10      314.75      311.82     12.02 o 
   3   5  10      258.23      258.49      8.97 o 
   4   5  10      127.10      119.14      7.70 o 
   5   5  10      103.81       84.56      6.82 o 
   6   5  10      121.81      121.20     10.94 o 
   7   5  10       71.89       81.69      9.92 o 
   8   5  10      191.81      222.22     17.15 o 
   9   5  10       23.46       30.63     10.12 o 
  10   5  10       10.60        3.46     14.92 o 
   0   6  10     2508.43     2857.27     51.82 o 
   1   6  10      417.46      386.04     12.66 o 
   2   6  10      310.70      302.88     16.02 o 
   3   6  10       85.59       77.53      7.80 o 
   4   6  10       49.27       53.83      6.77 o 
   5   6  10      346.39      347.58     12.56 o 
   6   6  10      150.04      131.50     17.66 o 
   7   6  10       26.33       17.57      9.29 o 
   8   6  10       60.96       74.40     12.71 o 
   9   6  10       11.54       18.07     10.32 o 
   0   7  10       42.80       33.31     14.28 o 
   1   7  10      287.80      280.97     12.10 o 
   2   7  10      112.51      111.88      8.71 o 
   3   7  10      494.53      539.55     13.82 o 
   4   7  10      772.44      804.74     24.49 o 
   5   7  10      542.37      596.73     19.97 o 
   6   7  10       44.68       32.50     10.50 o 
   7   7  10      153.36      156.14     15.55 o 
   8   7  10       10.02        5.66     16.21 o 
   9   7  10        8.57       32.95     11.36 o 
   0   8  10      301.65      267.11     17.71 o 
   1   8  10      111.41       93.15      9.68 o 
   2   8  10       81.28       71.48     10.38 o 
   3   8  10      288.91      263.27     16.76 o 
   4   8  10       12.39       15.35      6.93 o 
   5   8  10       12.32        9.96      6.66 o 
   6   8  10       67.31       75.25      9.26 o 
   7   8  10        2.70        9.78     17.14 o 
   8   8  10       21.85       33.07     11.76 o 
   9   8  10        3.88       -3.85      9.96 o 
   0   9  10      178.64      132.72     42.65 o 
   1   9  10      192.34      160.04     23.46 o 
   2   9  10      336.74      306.56     18.26 o 
   3   9  10       74.74       92.43      9.16 o 
   4   9  10      278.34      334.50     26.36 o 
   5   9  10       26.93       10.86      8.97 o 
   6   9  10       86.06       91.65     23.23 o 
   7   9  10       31.99       46.37     15.33 o 
   8   9  10       14.48       12.19     11.32 o 
   0  10  10      234.33      199.40     25.43 o 
   1  10  10       32.06       21.57      8.92 o 
   2  10  10       19.23       15.12      7.19 o 
   3  10  10        3.07       -0.57      6.18 o 
   4  10  10        3.73       -4.80      7.99 o 
   5  10  10       14.37       19.53     16.22 o 
   6  10  10       29.40       48.58     16.41 o 
   7  10  10       32.94       14.02     15.10 o 
   0  11  10       79.37       79.83     20.09 o 
   1  11  10      322.96      310.94     23.11 o 
   2  11  10       28.97       28.67     15.51 o 
   3  11  10       57.44       50.55     11.97 o 
   4  11  10        7.60       31.96     17.16 o 
   5  11  10        0.09       -3.84     12.81 o 
   6  11  10       11.96        2.67     21.85 o 
   7  11  10        0.41       -7.87     19.47 o 
   0  12  10        4.26      -12.98     18.85 o 
   1  12  10       98.69      102.46     26.95 o 
   2  12  10       21.38       16.15     11.77 o 
   3  12  10       65.17       69.45     16.73 o 
   4  12  10       60.96       62.39     31.75 o 
   5  12  10       18.17       27.41     18.98 o 
   6  12  10       12.22       31.51     24.53 o 
   0  13  10       30.96       36.54     21.51 o 
   1  13  10       64.64       61.75     26.61 o 
   2  13  10        6.20        9.23     12.57 o 
   3  13  10       30.92       53.70     19.72 o 
   4  13  10        2.74       -1.50     15.93 o 
   5  13  10        1.20       16.74     19.09 o 
   0  14  10       65.89       27.87     23.79 o 
   1  14  10       34.48       23.22     14.68 o 
   2  14  10        9.60       28.84     14.05 o 
   3  14  10       18.24        1.19     21.94 o 
   1   0  11      678.37      557.76     34.37 o 
   2   0  11      243.05      222.85     21.31 o 
   3   0  11      347.05      422.83     16.87 o 
   4   0  11        7.29        3.48      4.80 o 
   5   0  11        7.43       14.77      6.00 o 
   6   0  11        6.75       12.09      5.37 o 
   7   0  11        7.43       11.99     14.74 o 
   8   0  11       86.81       89.27     22.57 o 
   9   0  11       46.69       29.45     15.97 o 
  10   0  11        0.66      -23.88     23.88 o 
   0   1  11       49.84       67.23     15.69 o 
   1   1  11      699.71      631.65     23.23 o 
   2   1  11     1501.30     1463.05     21.98 o 
   3   1  11     3815.48     3771.09     29.90 o 
   4   1  11      623.93      632.84     10.38 o 
   5   1  11     1123.09     1076.56     22.51 o 
   6   1  11      191.26      154.52      8.29 o 
   7   1  11       66.89       81.55      6.97 o 
   8   1  11       41.65       36.35      7.59 o 
   9   1  11       16.20       46.11     10.40 o 
  10   1  11        3.60       -1.65     22.54 o 
   0   2  11       20.20       36.66     12.70 o 
   1   2  11      863.66      988.49     20.75 o 
   2   2  11       74.28       69.52      7.41 o 
   3   2  11      806.60      935.29     17.68 o 
   4   2  11       70.06       57.22      7.04 o 
   5   2  11       87.91      100.53      7.23 o 
   6   2  11      187.90      188.57      9.79 o 
   7   2  11       43.46       53.30      7.66 o 
   8   2  11       56.01       73.82      7.51 o 
   9   2  11       25.28       28.48      8.98 o 
  10   2  11        7.37       -4.39     10.50 o 
   0   3  11     4300.03     4367.66     56.36 o 
   1   3  11      647.16      690.60     16.17 o 
   2   3  11      737.22      697.80     15.95 o 
   3   3  11     1485.10     1270.96     32.33 o 
   4   3  11      407.11      457.00     14.18 o 
   5   3  11      247.26      261.46     11.48 o 
   6   3  11      419.61      412.34     16.11 o 
   7   3  11       20.63        9.44      6.37 o 
   8   3  11        1.08        8.07      8.74 o 
   9   3  11       27.95       27.97      9.90 o 
  10   3  11        6.01        4.64     11.17 o 
   0   4  11        0.21       -8.07      8.07 o 
   1   4  11       58.10       68.54      6.45 o 
   2   4  11     1069.57     1112.23     19.09 o 
   3   4  11      352.04      350.02     13.50 o 
   4   4  11      112.42      149.58     12.04 o 
   5   4  11      189.13      234.33     11.63 o 
   6   4  11      399.13      434.32     17.44 o 
   7   4  11       22.16       26.83      7.27 o 
   8   4  11       77.43       98.32     11.00 o 
   9   4  11       14.38        9.44      8.89 o 
  10   4  11        9.93       20.75     12.33 o 
   0   5  11        6.41        1.07      7.86 o 
   1   5  11     1894.02     1894.58     31.35 o 
   2   5  11      535.01      618.92     16.88 o 
   3   5  11      136.01      150.10      7.65 o 
   4   5  11      181.24      180.55      8.84 o 
   5   5  11       15.19        3.81      7.60 o 
   6   5  11      276.17      296.25     15.47 o 
   7   5  11       31.84       37.67      8.89 o 
   8   5  11       53.55       43.37     11.32 o 
   9   5  11       37.08       37.95     11.22 o 
  10   5  11        4.17       10.48      9.15 o 
   0   6  11     1893.06     1743.56     63.37 o 
   1   6  11     1080.54     1093.20     23.67 o 
   2   6  11     1148.59     1211.49     22.89 o 
   3   6  11      579.76      558.58     13.61 o 
   4   6  11       12.67        3.30      5.11 o 
   5   6  11      357.44      358.47     12.82 o 
   6   6  11       68.61       78.23     15.55 o 
   7   6  11       25.84       39.38     10.92 o 
   8   6  11       15.94       28.75     10.78 o 
   9   6  11        0.02        8.90      9.73 o 
   0   7  11        9.20        4.36      7.87 o 
   1   7  11     1187.45     1200.54     27.00 o 
   2   7  11      298.82      300.07     12.36 o 
   3   7  11      600.37      607.23     15.64 o 
   4   7  11      383.20      368.32     17.24 o 
   5   7  11       81.22      103.68     12.29 o 
   6   7  11       97.47       84.56      6.45 o 
   7   7  11        5.92       18.12     10.44 o 
   8   7  11        0.71        2.52      9.43 o 
   9   7  11        0.54       18.42     11.34 o 
   0   8  11      748.22      810.60     57.87 o 
   1   8  11      645.27      666.15     25.17 o 
   2   8  11      460.79      454.50     18.50 o 
   3   8  11      202.13      198.59     13.58 o 
   4   8  11      172.09      102.15     35.03 o 
   5   8  11       63.46       65.25     10.12 o 
   6   8  11       90.48       66.01     15.59 o 
   7   8  11        8.38        7.36     13.54 o 
   8   8  11       35.60       32.15     12.16 o 
   0   9  11      237.74      264.50     27.26 o 
   1   9  11       61.00       27.86      9.18 o 
   2   9  11      153.58      154.89     16.31 o 
   3   9  11      209.02      176.01     17.75 o 
   4   9  11      118.74      115.51     18.22 o 
   5   9  11       96.06       23.66     33.67 o 
   6   9  11       24.45       25.42     14.78 o 
   7   9  11        8.38       16.36     14.48 o 
   8   9  11        6.11       20.17     12.66 o 
   0  10  11       15.19       27.87     15.31 o 
   1  10  11      104.22      102.25     15.16 o 
   2  10  11       62.38       56.30      9.69 o 
   3  10  11       99.76       94.46     12.24 o 
   4  10  11       23.17       18.27      9.24 o 
   5  10  11       12.78       12.81     21.66 o 
   6  10  11       22.03       25.16     13.78 o 
   7  10  11       31.85       16.55     15.14 o 
   0  11  11        1.99       38.56     17.78 o 
   1  11  11        8.22        3.20      9.80 o 
   2  11  11       74.82       64.89     13.62 o 
   3  11  11       14.28       14.99      9.29 o 
   4  11  11        6.09       56.12     17.07 o 
   5  11  11       11.39       -5.35     24.21 o 
   6  11  11        1.92      -16.58     16.58 o 
   7  11  11        8.82        9.36     16.75 o 
   0  12  11       42.70       41.56     18.59 o 
   1  12  11       19.26       28.91     13.81 o 
   2  12  11       13.21        5.86     11.65 o 
   3  12  11       19.62       50.95     22.49 o 
   4  12  11       10.58       16.59     16.31 o 
   5  12  11       19.20       40.54     16.75 o 
   6  12  11       27.37       44.74     19.59 o 
   0  13  11        2.16      -18.93     18.93 o 
   1  13  11        2.27       -5.73     11.49 o 
   2  13  11        7.49        7.11     11.28 o 
   3  13  11        0.61       14.13     12.09 o 
   4  13  11        5.85       -1.20     15.50 o 
   0  14  11       58.81       36.64     23.76 o 
   1  14  11       13.21       25.62     14.20 o 
   2  14  11       62.63       74.01     19.62 o 
   3  14  11       12.86        0.29     21.42 o 
   0   0  12     1501.16     1535.66     47.17 o 
   1   0  12     1997.72     1906.02     36.83 o 
   2   0  12      178.34      144.16     11.75 o 
   3   0  12      272.50      253.79     13.89 o 
   4   0  12      376.36      373.25     15.80 o 
   5   0  12      539.74      523.23     25.49 o 
   6   0  12      107.58      100.77      6.47 o 
   7   0  12      329.68      340.13     33.88 o 
   8   0  12      185.78      241.18     31.68 o 
   9   0  12       25.54       18.76     15.02 o 
  10   0  12       26.34       36.17     16.88 o 
   0   1  12      851.34      913.87     37.32 o 
   1   1  12     4130.77     4291.15     89.99 o 
   2   1  12      330.38      364.69     15.65 o 
   3   1  12     1106.35     1200.43     16.92 o 
   4   1  12      105.13      121.20      5.42 o 
   5   1  12      254.20      226.62      8.24 o 
   6   1  12       27.40       21.31      5.60 o 
   7   1  12      105.29       96.15     14.76 o 
   8   1  12       76.82       80.70      7.35 o 
   9   1  12       27.14       30.08     12.87 o 
  10   1  12        0.33        8.80     11.42 o 
   0   2  12     2029.86     1963.06     68.79 o 
   1   2  12      713.60      743.25     21.48 o 
   2   2  12      341.73      357.30     13.68 o 
   3   2  12      895.53      932.03     18.48 o 
   4   2  12     1552.49     1482.33     20.25 o 
   5   2  12      302.68      284.27     13.11 o 
   6   2  12      145.95      127.76     11.17 o 
   7   2  12       72.26       82.77      9.43 o 
   8   2  12       27.78       29.58      8.59 o 
   9   2  12       20.36       28.34      9.37 o 
  10   2  12       10.45       -2.34     11.69 o 
   0   3  12     1801.10     1744.25     37.55 o 
   1   3  12     1349.20     1522.83     24.43 o 
   2   3  12     1216.38     1262.46     21.44 o 
   3   3  12     1160.82     1255.39     30.31 o 
   4   3  12     1482.78     1420.19     28.08 o 
   5   3  12      129.93      152.04      9.39 o 
   6   3  12      235.44      244.75     12.97 o 
   7   3  12       73.17       62.30      9.93 o 
   8   3  12       59.64       65.46     11.16 o 
   9   3  12        6.04       16.05      9.23 o 
  10   3  12       24.04       -3.43     22.53 o 
   0   4  12      748.48      678.26     24.99 o 
   1   4  12      361.24      347.41     17.51 o 
   2   4  12       25.63       22.81      4.38 o 
   3   4  12      330.35      371.10     10.29 o 
   4   4  12      351.77      291.83     18.21 o 
   5   4  12        9.14        6.96      6.42 o 
   6   4  12      232.72      209.60     13.16 o 
   7   4  12        6.01       -6.86      6.86 o 
   8   4  12       50.27       60.37      9.05 o 
   9   4  12       17.98       25.07      9.30 o 
  10   4  12       27.29       14.15     16.70 o 
   0   5  12      290.08      327.70     18.44 o 
   1   5  12      485.31      569.86     18.11 o 
   2   5  12      374.26      354.96     12.32 o 
   3   5  12      218.05      188.46      8.76 o 
   4   5  12      370.85      373.67     12.50 o 
   5   5  12      456.82      485.39     37.70 o 
   6   5  12       57.18       72.52      9.49 o 
   7   5  12      237.43      230.93     17.90 o 
   8   5  12       30.68       40.48     11.75 o 
   9   5  12       24.83       50.35     11.51 o 
   0   6  12       12.15       29.44     14.56 o 
   1   6  12      338.47      322.12     13.91 o 
   2   6  12      363.16      356.26     12.10 o 
   3   6  12       54.63       55.19      6.54 o 
   4   6  12      388.10      384.29     14.58 o 
   5   6  12       48.09       58.56      6.33 o 
   6   6  12       34.37       31.27     10.78 o 
   7   6  12       50.48       33.07     10.48 o 
   8   6  12       12.87       24.07     10.61 o 
   9   6  12        1.87      -10.67     10.67 o 
   0   7  12      291.43      240.26     18.76 o 
   1   7  12       59.48       89.59     10.53 o 
   2   7  12      360.65      345.99     13.45 o 
   3   7  12       67.41       70.27     11.92 o 
   4   7  12      223.60      241.67     14.51 o 
   5   7  12       42.11       29.09      6.95 o 
   6   7  12       16.03       12.51      9.04 o 
   7   7  12       37.87       28.71     10.56 o 
   8   7  12        9.25        5.14     13.44 o 
   9   7  12       17.26       16.03     11.04 o 
   0   8  12     1223.87     1125.24    107.19 o 
   1   8  12      294.39      301.82     21.72 o 
   2   8  12      805.35      682.64    101.62 o 
   3   8  12      136.68      162.09     34.86 o 
   4   8  12       27.95       21.77     20.40 o 
   5   8  12      115.12      133.61     12.78 o 
   6   8  12       13.03       -5.18     15.24 o 
   7   8  12       69.35       71.25     13.74 o 
   8   8  12       12.07       22.85     12.70 o 
   0   9  12      170.18      166.52     23.28 o 
   1   9  12      195.92      188.33     14.53 o 
   2   9  12       38.64       33.45     10.48 o 
   3   9  12       37.42       35.12      7.75 o 
   4   9  12        8.90      -11.91     11.91 o 
   5   9  12       53.77       20.67     26.59 o 
   6   9  12        3.78       -9.15     33.61 o 
   7   9  12        4.72       -3.78     14.03 o 
   8   9  12        6.94        7.56     10.83 o 
   0  10  12      152.74      123.90     22.11 o 
   1  10  12      226.16      231.18     19.68 o 
   2  10  12       93.77       93.43     13.85 o 
   3  10  12       50.71       72.23     13.78 o 
   4  10  12      136.79      143.29     14.78 o 
   5  10  12       26.46        5.46     13.36 o 
   6  10  12       19.17       22.21     15.91 o 
   7  10  12        1.00       10.63     14.21 o 
   0  11  12       31.21       47.85     17.52 o 
   1  11  12       47.29       56.63     13.57 o 
   2  11  12        2.57        9.86      9.59 o 
   3  11  12       14.03       16.76     11.79 o 
   4  11  12       19.67       36.18     14.36 o 
   5  11  12       14.70       28.75     17.44 o 
   6  11  12        5.74      -13.83     15.08 o 
   0  12  12        1.21       13.61     16.87 o 
   1  12  12       41.58       50.79     14.25 o 
   2  12  12        1.10        3.89     10.57 o 
   3  12  12       11.94        9.01     10.98 o 
   4  12  12       16.36       15.20     14.42 o 
   5  12  12       22.62       20.15     15.48 o 
   0  13  12       23.70        0.06     16.97 o 
   1  13  12       20.25       23.02     25.36 o 
   2  13  12        0.13      -10.12     11.22 o 
   3  13  12        5.94       25.16     13.82 o 
   4  13  12        4.94        0.04     17.64 o 
   0  14  12        1.58        5.50     17.94 o 
   1  14  12       33.31       18.90     14.48 o 
   2  14  12       38.81       30.46     14.92 o 
   1   0  13      492.60      556.06     24.64 o 
   2   0  13      150.62      234.15     47.80 o 
   3   0  13       28.81       38.82      6.76 o 
   4   0  13        0.14        5.33      4.51 o 
   5   0  13       59.08       70.66      6.98 o 
   6   0  13        7.35        7.94      3.48 o 
   7   0  13      112.00      128.64     24.57 o 
   8   0  13        0.16       18.09     17.89 o 
   9   0  13        0.08        5.67     15.82 o 
  10   0  13        8.48       14.80     19.38 o 
   0   1  13      942.01      929.14     39.56 o 
   1   1  13     1304.94     1473.55     28.85 o 
   2   1  13     5428.02     5598.10     54.37 o 
   3   1  13     1072.39     1083.64     17.05 o 
   4   1  13      248.53      220.26      7.27 o 
   5   1  13      174.71      172.05      6.06 o 
   6   1  13       61.88       36.28      7.00 o 
   7   1  13       41.56       35.09     15.91 o 
   8   1  13       35.58       22.86     14.06 o 
   9   1  13       12.12       19.69     12.04 o 
  10   1  13        7.29        5.14     11.83 o 
   0   2  13        1.49       -7.20      7.20 o 
   1   2  13      182.58      231.58     12.10 o 
   2   2  13      481.87      488.06     15.15 o 
   3   2  13       29.65       24.12      5.97 o 
   4   2  13      241.70      220.11      8.64 o 
   5   2  13       66.76       58.71      7.51 o 
   6   2  13       12.36       11.42      5.84 o 
   7   2  13       42.44       39.12     11.92 o 
   8   2  13        4.84       25.19     12.19 o 
   9   2  13       16.44       10.52     15.71 o 
  10   2  13        6.54       10.53     12.66 o 
   0   3  13      121.41      151.02     13.10 o 
   1   3  13     2093.79     2347.20     35.33 o 
   2   3  13       88.46       83.82      7.78 o 
   3   3  13       92.66       99.03      9.17 o 
   4   3  13      536.36      509.70     17.96 o 
   5   3  13      104.57      105.13     10.64 o 
   6   3  13       84.63       84.33     10.09 o 
   7   3  13       71.34       60.61      7.73 o 
   8   3  13       17.43       19.11     10.50 o 
   9   3  13       14.25       18.49      9.40 o 
  10   3  13        5.15        3.35     12.93 o 
   0   4  13       12.53       13.85     12.44 o 
   1   4  13      193.94      171.96     10.95 o 
   2   4  13      329.68      303.59     11.28 o 
   3   4  13     1233.70     1207.27     18.89 o 
   4   4  13       48.08       37.41     10.03 o 
   5   4  13      503.73      529.92     19.72 o 
   6   4  13        5.29       -1.69      6.62 o 
   7   4  13       20.10       13.59      6.51 o 
   8   4  13        4.38        9.21      9.34 o 
   9   4  13        6.01       10.74      9.52 o 
  10   4  13       14.98       13.73     12.10 o 
   0   5  13        1.40       -4.17      7.99 o 
   1   5  13        5.39        3.69      5.40 o 
   2   5  13      114.07       86.61      7.17 o 
   3   5  13      338.25      296.32     10.37 o 
   4   5  13        8.44       -0.24      6.97 o 
   5   5  13       43.64       47.11     16.31 o 
   6   5  13      192.03      202.50     13.81 o 
   7   5  13       63.62       73.05     12.57 o 
   8   5  13       56.53       40.41     11.50 o 
   9   5  13        3.50        5.60      9.27 o 
   0   6  13      230.08      223.43     18.23 o 
   1   6  13       15.54       10.84      5.32 o 
   2   6  13      141.87      129.73     13.45 o 
   3   6  13       42.82       40.20      8.52 o 
   4   6  13       19.27       20.97      6.37 o 
   5   6  13      189.44      170.10     10.28 o 
   6   6  13       66.75       63.27     16.30 o 
   7   6  13       58.39       46.59     11.60 o 
   8   6  13        7.42       -2.62      9.83 o 
   9   6  13        0.92       -0.40      9.73 o 
   0   7  13       38.68       -6.70     98.23 o 
   1   7  13     1232.97     1105.28     51.56 o 
   2   7  13       79.23       77.85     12.21 o 
   3   7  13      485.78      384.33    140.45 o 
   4   7  13      120.56      132.26      8.13 o 
   5   7  13       30.85       25.83     13.29 o 
   6   7  13      116.48      111.23     17.53 o 
   7   7  13        9.09       12.82     10.54 o 
   8   7  13       16.48       11.49     10.12 o 
   9   7  13       20.86       10.65     10.18 o 
   0   8  13      260.19      279.80     32.59 o 
   1   8  13      144.18      171.74     17.39 o 
   2   8  13      251.53      172.96     58.52 o 
   3   8  13       63.02       58.18     10.91 o 
   4   8  13       18.46        9.30      4.52 o 
   5   8  13       84.33       88.60     14.31 o 
   6   8  13       33.20       35.29     13.58 o 
   7   8  13        4.29       19.48     13.08 o 
   8   8  13       57.22       57.38     13.58 o 
   0   9  13      498.34      570.82     39.48 o 
   1   9  13      108.89      101.84     11.70 o 
   2   9  13      470.62      467.03     26.33 o 
   3   9  13      131.36      116.71     20.50 o 
   4   9  13       52.96       66.54     22.39 o 
   5   9  13       43.58       33.60     17.85 o 
   6   9  13        5.07      -13.42     13.97 o 
   7   9  13       37.66       31.53     15.84 o 
   8   9  13        1.07       13.71     11.70 o 
   0  10  13       46.57       51.55     19.20 o 
   1  10  13        5.46       21.41     25.41 o 
   2  10  13       39.92       47.84     12.11 o 
   3  10  13       35.34       36.07     11.79 o 
   4  10  13       32.19       23.80     16.89 o 
   5  10  13       30.43       56.28     27.67 o 
   6  10  13       35.13       32.13     15.52 o 
   7  10  13        3.60      -12.32     13.23 o 
   0  11  13        8.65       13.92     13.62 o 
   1  11  13       64.49       91.06     14.99 o 
   2  11  13        3.25        1.05     10.58 o 
   3  11  13        2.09        1.89     10.41 o 
   4  11  13        2.75       20.69     19.19 o 
   5  11  13        0.84       11.46     13.79 o 
   6  11  13        6.40       15.24     15.32 o 
   0  12  13       35.43       21.30     16.62 o 
   1  12  13        3.74       -4.00      9.94 o 
   2  12  13       23.35       12.82     11.61 o 
   3  12  13       90.44      114.56     16.54 o 
   4  12  13        3.34       -4.79     18.33 o 
   5  12  13       41.39       18.17     15.77 o 
   0  13  13        1.19       -5.00     17.65 o 
   1  13  13       12.88       13.83     14.10 o 
   2  13  13       11.35       17.84     12.69 o 
   3  13  13       13.90       -1.38     12.18 o 
   4  13  13        3.17       -1.80     18.37 o 
   0  14  13        0.09        0.76     19.50 o 
   1  14  13        6.21        3.73     12.80 o 
   0   0  14     8095.09     8763.15    119.56 o 
   1   0  14        0.29       33.14      9.53 o 
   2   0  14      470.48      445.82     22.76 o 
   3   0  14     1278.42     1373.12     25.67 o 
   4   0  14      889.90      877.71     20.52 o 
   5   0  14      359.13      405.66     13.02 o 
   6   0  14      267.52      256.48      9.63 o 
   7   0  14        0.01       24.17     17.69 o 
   8   0  14       19.71       14.39     16.09 o 
   9   0  14        1.92       29.39     19.92 o 
  10   0  14        0.11       21.98     17.06 o 
   0   1  14     2443.94     2463.97     46.03 o 
   1   1  14     1637.18     1556.25     30.32 o 
   2   1  14     2857.70     2915.19     41.37 o 
   3   1  14      904.55      911.64     19.65 o 
   4   1  14      961.09      899.37     14.72 o 
   5   1  14       84.79       72.11      8.05 o 
   6   1  14       36.22       27.27      6.83 o 
   7   1  14      143.65      133.34     11.12 o 
   8   1  14       10.36       -0.90     11.05 o 
   9   1  14       17.44       17.49     11.34 o 
  10   1  14        0.34      -26.29     26.29 o 
   0   2  14      625.97      620.10     23.84 o 
   1   2  14      886.26      852.38     27.71 o 
   2   2  14      949.57      980.12     21.05 o 
   3   2  14     1376.78     1321.41     25.46 o 
   4   2  14      810.15      781.02     12.96 o 
   5   2  14       53.58       49.92     15.82 o 
   6   2  14      298.11      307.17     16.46 o 
   7   2  14       86.35       62.81      9.31 o 
   8   2  14       58.71       89.15     28.54 o 
   9   2  14       59.18       61.40     15.52 o 
  10   2  14       14.88       -9.57     19.40 o 
   0   3  14     1324.55     1140.25     46.59 o 
   1   3  14      575.24      611.38     19.42 o 
   2   3  14      166.25      174.95      9.63 o 
   3   3  14      665.72      685.73     18.14 o 
   4   3  14      238.66      214.96     12.73 o 
   5   3  14      271.27      279.91     16.08 o 
   6   3  14       46.95       46.12      9.08 o 
   7   3  14        0.83       -6.75      6.93 o 
   8   3  14       15.04        6.97      7.78 o 
   9   3  14       18.89        8.11     20.26 o 
  10   3  14        9.09        9.66     13.72 o 
   0   4  14       56.58       45.05     14.74 o 
   1   4  14      838.74      838.59     18.37 o 
   2   4  14      196.98      176.55      9.43 o 
   3   4  14      411.10      465.39     12.69 o 
   4   4  14      112.48      115.43     25.32 o 
   5   4  14      520.82      546.69     22.68 o 
   6   4  14       11.78        4.08      7.98 o 
   7   4  14      106.77      121.70     17.21 o 
   8   4  14        7.90       26.31     10.16 o 
   9   4  14       18.80       33.80     12.13 o 
   0   5  14      474.72      539.79     36.81 o 
   1   5  14       53.92       53.51      9.80 o 
   2   5  14      177.23      163.25     10.08 o 
   3   5  14      137.23      144.78      7.43 o 
   4   5  14      188.73      191.18     14.89 o 
   5   5  14      101.66       83.81     11.46 o 
   6   5  14       81.91      115.29     13.17 o 
   7   5  14       37.12       35.57     10.90 o 
   8   5  14       39.47       20.00     10.39 o 
   9   5  14        7.18       11.22     18.07 o 
   0   6  14       64.95       66.29     14.85 o 
   1   6  14      506.11      481.05     16.59 o 
   2   6  14      208.86      218.43     11.59 o 
   3   6  14      230.90      244.00     10.70 o 
   4   6  14       73.52       65.40      8.41 o 
   5   6  14       21.05       24.59      6.72 o 
   6   6  14       48.17       28.26     12.09 o 
   7   6  14       42.82       53.23     15.16 o 
   8   6  14       22.01       14.54     15.47 o 
   9   6  14       33.53       59.19     12.98 o 
   0   7  14     1355.36     1115.03     55.96 o 
   1   7  14      192.23      179.86     17.38 o 
   2   7  14      508.03      504.06     23.38 o 
   3   7  14      125.28      109.56     24.92 o 
   4   7  14       23.21       16.64      4.02 o 
   5   7  14      103.39      110.48     10.97 o 
   6   7  14        0.51       16.72     13.96 o 
   7   7  14       11.33       16.27     10.72 o 
   8   7  14        3.74       -3.68     10.03 o 
   0   8  14      925.12      970.20     88.05 o 
   1   8  14      287.91      331.41     22.53 o 
   2   8  14      358.15      446.98     25.19 o 
   3   8  14      178.03      170.80     13.97 o 
   4   8  14      119.06      130.83     10.65 o 
   5   8  14       58.49       65.85      9.98 o 
   6   8  14       26.57       32.17     14.24 o 
   7   8  14        0.23       -5.48     10.66 o 
   8   8  14        3.34       19.84     11.10 o 
   0   9  14        1.18        5.79     13.90 o 
   1   9  14      228.81      246.27     19.75 o 
   2   9  14       96.86       80.36     14.35 o 
   3   9  14      154.47      122.72     33.82 o 
   4   9  14       53.17       44.73     11.31 o 
   5   9  14        6.75        8.89     18.68 o 
   6   9  14       60.42       54.03     16.73 o 
   7   9  14       12.66        8.35     15.55 o 
   0  10  14       43.63       35.05     15.92 o 
   1  10  14      124.07      105.80     15.31 o 
   2  10  14       67.73       63.49     14.06 o 
   3  10  14      182.83      168.57     18.72 o 
   4  10  14        5.24       22.42     26.82 o 
   5  10  14        6.58       31.15     20.86 o 
   6  10  14        3.61      -14.75     14.75 o 
   7  10  14        2.85       -5.77     13.23 o 
   0  11  14      164.16      149.87     25.63 o 
   1  11  14       11.74       21.07     11.91 o 
   2  11  14       42.81       34.10     19.82 o 
   3  11  14       38.80       20.47     10.44 o 
   4  11  14        0.81       10.56     17.79 o 
   5  11  14        8.18       10.55     21.06 o 
   6  11  14        1.45       18.95     15.60 o 
   0  12  14        1.76       33.17     18.71 o 
   1  12  14       16.19       -4.94     12.39 o 
   2  12  14       17.23        8.41     17.34 o 
   3  12  14       31.22       43.39     13.58 o 
   4  12  14       57.00       98.34     29.32 o 
   5  12  14        2.98      -12.48     19.65 o 
   0  13  14       30.09       10.68     20.50 o 
   1  13  14       28.82       22.44     13.94 o 
   2  13  14        0.67        7.24     14.26 o 
   3  13  14        9.71       17.85     25.36 o 
   0  14  14        8.40       -0.28     18.82 o 
   1   0  15        9.05       11.60      8.51 o 
   2   0  15      724.27      699.46     25.88 o 
   3   0  15      724.58      643.69     18.85 o 
   4   0  15      142.27      115.74      8.52 o 
   5   0  15      544.70      544.60     15.70 o 
   6   0  15       56.08       57.08      5.65 o 
   7   0  15      901.22     1007.16     57.81 o 
   8   0  15        4.48       24.41     17.76 o 
   9   0  15       15.97       15.84     18.92 o 
  10   0  15        0.48        0.75     16.02 o 
   0   1  15      101.59       95.45     30.10 o 
   1   1  15       67.59       85.42     10.23 o 
   2   1  15      111.73      172.85     12.72 o 
   3   1  15      210.61      242.28     14.99 o 
   4   1  15      173.26      177.58      7.53 o 
   5   1  15       97.56       97.04      5.63 o 
   6   1  15       10.06       10.21      8.88 o 
   7   1  15       11.14       24.25     11.75 o 
   8   1  15       26.50       42.12     13.92 o 
   9   1  15       13.21        4.15     12.19 o 
  10   1  15        4.20        2.34     27.74 o 
   0   2  15      419.59      405.66     29.30 o 
   1   2  15      383.61      453.14     21.70 o 
   2   2  15      178.65      163.54     10.36 o 
   3   2  15       77.63       80.62      7.79 o 
   4   2  15      377.10      376.22      9.79 o 
   5   2  15       63.79       67.44      7.81 o 
   6   2  15      103.82      112.50     11.10 o 
   7   2  15       85.13       66.17      9.48 o 
   8   2  15       39.26       42.28     14.01 o 
   9   2  15       54.71       49.16     24.53 o 
  10   2  15        8.34        5.75     13.15 o 
   0   3  15      274.69      296.35     26.38 o 
   1   3  15      521.49      527.60     16.61 o 
   2   3  15      935.95      871.40     23.93 o 
   3   3  15      400.10      381.64     14.53 o 
   4   3  15       50.50       36.88      2.94 o 
   5   3  15       98.39       88.84     10.75 o 
   6   3  15       39.02       37.48      9.86 o 
   7   3  15      195.87      202.53     15.34 o 
   8   3  15       37.83       27.01     18.56 o 
   9   3  15       16.84       27.72     15.29 o 
   0   4  15      571.68      584.02     35.84 o 
   1   4  15        7.05       -1.62      5.64 o 
   2   4  15      453.02      507.04     16.04 o 
   3   4  15       97.42      122.11      6.99 o 
   4   4  15       33.59       29.00      7.81 o 
   5   4  15       11.78       27.72      8.62 o 
   6   4  15        0.74       -5.68      7.03 o 
   7   4  15        5.48        7.28     10.27 o 
   8   4  15        0.06       19.17     14.00 o 
   9   4  15        5.74        5.32     14.25 o 
   0   5  15      314.92      391.95     41.29 o 
   1   5  15      259.53      237.91     12.04 o 
   2   5  15      419.54      469.37     16.06 o 
   3   5  15      106.62       97.71      7.16 o 
   4   5  15      222.28      225.52     12.84 o 
   5   5  15      100.46       74.14     11.40 o 
   6   5  15       82.42       84.24     11.76 o 
   7   5  15       29.99       36.01     13.62 o 
   8   5  15       12.73       19.38     21.89 o 
   9   5  15       31.62       33.01     36.16 o 
   0   6  15      122.85     1886.86   1358.61 o 
   1   6  15      145.84      129.86     16.24 o 
   2   6  15       46.15       36.34      7.79 o 
   3   6  15      155.53      140.85     11.62 o 
   4   6  15       50.82       43.42      7.78 o 
   5   6  15       20.15       13.32     15.86 o 
   6   6  15       13.43       -2.73     10.80 o 
   7   6  15       42.97       57.51     16.17 o 
   8   6  15       13.93       19.79     13.74 o 
   9   6  15        4.86        3.44     13.33 o 
   0   7  15       86.99       79.06     39.58 o 
   1   7  15      171.88      166.57     17.13 o 
   2   7  15      172.91      165.73     14.04 o 
   3   7  15      255.27      256.60     15.95 o 
   4   7  15      117.09      101.29      7.36 o 
   5   7  15       83.98       96.13     10.66 o 
   6   7  15       34.26       62.74     24.29 o 
   7   7  15        1.89        2.02     12.64 o 
   8   7  15        5.92      -12.68     20.58 o 
   0   8  15        0.71       68.94     20.64 o 
   1   8  15      823.92      927.30     35.62 o 
   2   8  15       51.11       52.23     12.36 o 
   3   8  15       63.65       61.65      8.42 o 
   4   8  15       90.01       84.77      9.20 o 
   5   8  15       52.42       51.41     22.06 o 
   6   8  15       17.88       -3.72     17.67 o 
   7   8  15       56.76       53.86     12.79 o 
   8   8  15       23.07       30.25     11.78 o 
   0   9  15       29.48       10.59     14.08 o 
   1   9  15      291.28      285.34     20.71 o 
   2   9  15       45.42       47.00     25.55 o 
   3   9  15       28.60       18.46     14.40 o 
   4   9  15        7.20       14.68     10.48 o 
   5   9  15        6.95       -4.92     20.15 o 
   6   9  15       18.68        6.57     20.32 o 
   7   9  15       12.84       44.27     27.84 o 
   0  10  15      100.42      100.01     20.97 o 
   1  10  15        2.84        7.20     15.38 o 
   2  10  15      168.37      204.02     18.89 o 
   3  10  15       48.72       48.87     17.26 o 
   4  10  15       14.51       27.02      8.11 o 
   5  10  15       16.54        1.93     18.40 o 
   6  10  15        3.80       13.95     22.26 o 
   0  11  15      122.16      121.42     24.63 o 
   1  11  15       61.78       78.54     15.02 o 
   2  11  15      130.94      124.14     16.82 o 
   3  11  15        4.11        4.58      9.34 o 
   4  11  15       32.78        8.60     19.39 o 
   5  11  15        0.57        8.51     20.76 o 
   6  11  15        3.17        2.95     23.65 o 
   0  12  15        4.14       14.73     17.72 o 
   1  12  15        5.09      -17.12     17.12 o 
   2  12  15        3.02       12.79     10.50 o 
   3  12  15        8.50       26.99     11.97 o 
   4  12  15        5.71        7.28     19.28 o 
   5  12  15        4.13       -0.39     19.80 o 
   0  13  15       74.32       47.40     22.30 o 
   1  13  15       48.40       40.25     15.13 o 
   2  13  15       43.28       48.69     15.32 o 
   3  13  15       13.81        7.57     21.34 o 
   0   0  16       39.17       41.28     13.53 o 
   1   0  16      218.61      246.61     22.83 o 
   2   0  16      355.94      350.04     19.73 o 
   3   0  16      174.27      183.72     11.56 o 
   4   0  16      170.59      199.98     11.09 o 
   5   0  16        1.65        3.70      4.60 o 
   6   0  16      202.65      186.00      9.24 o 
   7   0  16       64.42       47.18      4.68 o 
   8   0  16      105.00       51.72     21.23 o 
   9   0  16       13.08       20.24     18.75 o 
   0   1  16      268.60      317.32     19.11 o 
   1   1  16      208.29      202.07     11.28 o 
   2   1  16      183.41      190.73     13.89 o 
   3   1  16      119.73      107.69      8.52 o 
   4   1  16      399.95      377.70     11.19 o 
   5   1  16      159.90      154.58      7.12 o 
   6   1  16        6.44        4.83      3.79 o 
   7   1  16      236.05      233.84     10.42 o 
   8   1  16       32.14       27.53     15.55 o 
   9   1  16       21.75       23.57     14.11 o 
   0   2  16       27.76       23.09     12.95 o 
   1   2  16      141.04      170.56     13.19 o 
   2   2  16      355.72      320.10     13.52 o 
   3   2  16      400.73      350.98     13.85 o 
   4   2  16      107.58       98.32      9.78 o 
   5   2  16      240.87      234.00     10.38 o 
   6   2  16      133.35      133.45     12.94 o 
   7   2  16       67.50       76.61     14.00 o 
   8   2  16        2.60       10.07     12.50 o 
   9   2  16       22.10       51.41     16.77 o 
   0   3  16       45.74       35.63     13.97 o 
   1   3  16      105.63      122.67     11.28 o 
   2   3  16        6.89       -5.60      6.29 o 
   3   3  16      118.72      117.39      8.36 o 
   4   3  16       59.31       53.16      3.88 o 
   5   3  16       33.30       26.34      7.82 o 
   6   3  16       17.38       17.36      6.87 o 
   7   3  16       64.60       55.78      9.65 o 
   8   3  16        2.35       26.32     13.01 o 
   9   3  16       36.69       32.81     13.16 o 
   0   4  16       44.42       63.98     12.37 o 
   1   4  16      307.07      252.99     12.97 o 
   2   4  16      170.17      171.80     13.58 o 
   3   4  16       99.84       74.20      7.59 o 
   4   4  16       97.99       64.65      5.69 o 
   5   4  16       10.60       21.32      7.93 o 
   6   4  16       15.63       11.29      7.54 o 
   7   4  16        9.65        3.42      8.18 o 
   8   4  16        2.77        6.00     13.06 o 
   9   4  16       12.62        2.48     13.40 o 
   0   5  16       56.83       19.23     22.76 o 
   1   5  16      215.93      180.31     14.51 o 
   2   5  16       44.89       41.47      7.09 o 
   3   5  16      208.82      195.42      9.17 o 
   4   5  16       68.99       51.13      8.37 o 
   5   5  16      129.66      157.07     14.58 o 
   6   5  16       27.61       19.39     11.90 o 
   7   5  16       59.55       66.12     15.75 o 
   8   5  16       21.82       23.87     15.31 o 
   9   5  16       13.60       30.36     15.26 o 
   0   6  16      322.03      232.93     31.70 o 
   1   6  16      433.73      371.54     19.28 o 
   2   6  16      336.87      304.97     18.38 o 
   3   6  16       49.13       40.94     22.43 o 
   4   6  16      272.33      215.92     21.57 o 
   5   6  16       29.69       -4.52     16.76 o 
   6   6  16       30.02       40.20     14.19 o 
   7   6  16        7.84        2.03     11.98 o 
   8   6  16       15.28       15.39     12.94 o 
   0   7  16       90.45       72.65     21.80 o 
   1   7  16      444.43      412.21     28.39 o 
   2   7  16      297.34      269.44     36.21 o 
   3   7  16      235.99      226.72     15.22 o 
   4   7  16      185.98      149.71     38.48 o 
   5   7  16       30.40       33.55     18.44 o 
   6   7  16       26.11       35.59     14.34 o 
   7   7  16       15.45       23.64     12.64 o 
   8   7  16       16.67       -6.64     20.31 o 
   0   8  16      569.76      684.29     42.28 o 
   1   8  16      415.08      448.35     20.53 o 
   2   8  16       26.11       55.04     12.55 o 
   3   8  16       31.91       29.07      6.42 o 
   4   8  16        2.32        5.53     23.98 o 
   5   8  16       10.85      -10.00     19.22 o 
   6   8  16       24.51       57.67     24.26 o 
   7   8  16       37.48       32.30     21.03 o 
   8   8  16        2.87       20.89     14.48 o 
   0   9  16       88.91       83.83     17.93 o 
   1   9  16        4.65       -1.26     15.62 o 
   2   9  16        7.63       37.20     10.69 o 
   3   9  16       59.85       26.72     27.25 o 
   4   9  16      119.42      116.68      9.77 o 
   5   9  16       69.93       83.53     26.06 o 
   6   9  16       19.75       17.61     17.81 o 
   7   9  16       22.74       15.60     15.51 o 
   0  10  16       13.19        8.37     15.14 o 
   1  10  16       15.72       35.68     11.36 o 
   2  10  16       43.68       45.85     11.75 o 
   3  10  16       19.58       -8.78     16.80 o 
   4  10  16       47.11       77.60     24.08 o 
   5  10  16        3.73       32.80     23.61 o 
   6  10  16       12.16        9.41     19.90 o 
   0  11  16        0.00       43.65     19.81 o 
   1  11  16       57.74       86.33     16.56 o 
   2  11  16        9.46       15.24     10.61 o 
   3  11  16        1.42       -7.80      9.38 o 
   4  11  16       10.18        9.49     20.66 o 
   5  11  16        6.02      -23.19     23.19 o 
   0  12  16        7.20       31.66     17.95 o 
   1  12  16       12.23       16.20     13.81 o 
   2  12  16        3.04       20.77     12.69 o 
   3  12  16        6.16       33.60     25.47 o 
   4  12  16        2.06        2.79     21.13 o 
   0  13  16        2.06        8.77     20.81 o 
   1  13  16        6.67      -12.70     13.20 o 
   2  13  16       14.27       32.77     15.09 o 
   1   0  17      237.16      236.89     18.41 o 
   2   0  17        5.39       33.97     13.22 o 
   3   0  17      983.98      995.46     24.84 o 
   4   0  17      722.23      731.92     30.95 o 
   5   0  17      115.87      122.38      8.94 o 
   6   0  17      561.18      574.36     18.99 o 
   7   0  17        0.00        7.93     16.66 o 
   8   0  17        6.30       22.47     17.79 o 
   9   0  17       20.97       20.27     19.73 o 
   0   1  17      638.39      656.71     27.21 o 
   1   1  17      256.38      236.91     12.62 o 
   2   1  17      627.03      597.98     21.29 o 
   3   1  17      891.91      837.36     22.31 o 
   4   1  17       31.53       36.47      5.39 o 
   5   1  17      139.19      139.06      9.14 o 
   6   1  17       34.52       34.67      3.42 o 
   7   1  17       66.21       52.67      7.98 o 
   8   1  17       11.73       11.63     11.53 o 
   9   1  17       10.60       30.40     14.23 o 
   0   2  17       96.52      103.09     18.43 o 
   1   2  17      873.90      871.18     27.51 o 
   2   2  17       51.58       50.46      7.33 o 
   3   2  17      576.78      569.39     16.42 o 
   4   2  17      485.40      493.35     12.95 o 
   5   2  17      155.53      130.71      8.15 o 
   6   2  17      185.52      184.31     14.20 o 
   7   2  17       81.72      106.82     19.69 o 
   8   2  17       94.50      120.16     19.21 o 
   9   2  17       94.30       97.60     18.84 o 
   0   3  17        5.75        6.14      8.41 o 
   1   3  17      352.57      307.09     25.98 o 
   2   3  17      129.64       95.31      8.69 o 
   3   3  17       32.68       17.85      6.38 o 
   4   3  17       34.76       21.98      5.14 o 
   5   3  17       15.67        7.77      7.15 o 
   6   3  17        0.82       -3.98      8.29 o 
   7   3  17       30.12       40.84      9.90 o 
   8   3  17       21.12       33.55     14.21 o 
   9   3  17        1.14        4.88     12.80 o 
   0   4  17     1313.40     1150.32    125.57 o 
   1   4  17      113.55      105.37     11.04 o 
   2   4  17      662.71      698.17     20.98 o 
   3   4  17       50.29       25.90      5.92 o 
   4   4  17      119.94      126.51      7.33 o 
   5   4  17      155.37      136.51     13.38 o 
   6   4  17       17.45       27.65      8.62 o 
   7   4  17       53.36       47.34     11.12 o 
   8   4  17       19.48       20.57     14.44 o 
   9   4  17       24.49       19.68     14.72 o 
   0   5  17        9.78       -9.15      9.64 o 
   1   5  17       92.90       74.81     14.75 o 
   2   5  17       32.78       29.00      6.72 o 
   3   5  17       98.91       93.07     16.25 o 
   4   5  17       80.61       83.12      9.05 o 
   5   5  17      131.92      135.51     18.30 o 
   6   5  17       32.06        6.23     30.08 o 
   7   5  17       51.14       30.76     14.30 o 
   8   5  17       10.77       16.26     13.57 o 
   9   5  17        4.94       -1.32     12.94 o 
   0   6  17      220.00      177.51     28.00 o 
   1   6  17      315.32      347.12     21.92 o 
   2   6  17      140.13      145.07     11.37 o 
   3   6  17      344.52      385.61     18.43 o 
   4   6  17       48.04       46.51      7.69 o 
   5   6  17        6.16        3.05     15.72 o 
   6   6  17       91.66       93.57     17.52 o 
   7   6  17       40.37       28.20     23.77 o 
   8   6  17       39.89       37.00     15.37 o 
   0   7  17      236.02      225.60     26.52 o 
   1   7  17      345.54      311.73     30.69 o 
   2   7  17       96.63       42.92     27.89 o 
   3   7  17      244.05      251.35     16.71 o 
   4   7  17       54.42       34.27     12.41 o 
   5   7  17        9.15      -18.23     18.23 o 
   6   7  17       33.57       25.93     13.86 o 
   7   7  17        0.84      -14.57     14.57 o 
   8   7  17        5.11       19.08     14.54 o 
   0   8  17      190.04      226.97     26.72 o 
   1   8  17        5.39        7.83     17.66 o 
   2   8  17      181.01      200.33     34.28 o 
   3   8  17       13.05       13.21      6.48 o 
   4   8  17       38.47       32.11      6.44 o 
   5   8  17       13.16       44.27     24.48 o 
   6   8  17       45.07       64.03     24.91 o 
   7   8  17        9.27        9.25     13.69 o 
   0   9  17        0.69      -11.05     14.67 o 
   1   9  17       21.37       25.29     10.02 o 
   2   9  17       42.78       47.45     17.93 o 
   3   9  17      118.44       79.88     48.97 o 
   4   9  17        3.00        5.64      6.17 o 
   5   9  17       24.86       35.10     22.80 o 
   6   9  17       14.53       22.63     19.73 o 
   7   9  17       19.84       13.88     15.89 o 
   0  10  17        6.14        9.22     13.85 o 
   1  10  17        2.96        3.51      9.94 o 
   2  10  17        9.78       13.77     16.57 o 
   3  10  17       34.99       53.35     20.82 o 
   4  10  17        2.58       11.32     18.71 o 
   5  10  17       29.51       40.80     22.18 o 
   6  10  17        1.41       12.55     21.23 o 
   0  11  17       12.68       29.02     19.02 o 
   1  11  17       25.58       52.81     14.00 o 
   2  11  17       61.11       61.60     13.68 o 
   3  11  17        2.73        8.26      9.72 o 
   4  11  17       26.55       10.48     19.59 o 
   5  11  17        1.60       -3.17     19.21 o 
   0  12  17       17.46       12.50     15.64 o 
   1  12  17        4.93       16.80     13.07 o 
   2  12  17        2.63       15.62     11.64 o 
   3  12  17        9.92       44.04     19.98 o 
   4  12  17       10.85       16.11     20.08 o 
   0  13  17       29.59      111.86     25.00 o 
   1  13  17       19.24       -9.10     17.75 o 
   2  13  17       25.10       37.66     23.52 o 
   0   0  18     3218.85     3123.20     83.28 o 
   1   0  18      491.55      438.95     24.21 o 
   2   0  18      917.59      875.37     39.73 o 
   3   0  18      174.34      133.59     10.91 o 
   4   0  18      206.38      232.88     12.88 o 
   5   0  18      214.21      197.29     17.59 o 
   6   0  18      233.70      236.53     11.25 o 
   7   0  18      206.11      192.88     14.48 o 
   8   0  18       17.59       27.73     15.67 o 
   9   0  18        3.73        1.87     15.87 o 
   0   1  18      378.13      436.26     22.99 o 
   1   1  18      706.36      649.51     19.74 o 
   2   1  18      111.47      121.67     10.44 o 
   3   1  18      398.49      404.36     13.95 o 
   4   1  18      253.64      242.31     10.19 o 
   5   1  18       73.16       66.05      5.24 o 
   6   1  18       82.85       75.45      4.63 o 
   7   1  18        2.27        0.21      9.60 o 
   8   1  18       41.64       18.92     13.99 o 
   9   1  18       12.16       15.72     17.23 o 
   0   2  18        1.34       -0.78     11.23 o 
   1   2  18      657.47      697.27     24.33 o 
   2   2  18      397.97      426.74     16.97 o 
   3   2  18      606.10      653.04     19.82 o 
   4   2  18      589.48      574.92     14.69 o 
   5   2  18       33.89       32.44      3.81 o 
   6   2  18        7.06        6.59      6.60 o 
   7   2  18        4.69        1.82      6.79 o 
   8   2  18       24.35       12.43     11.34 o 
   9   2  18        0.42       18.09     17.54 o 
   0   3  18       60.27       33.53     15.42 o 
   1   3  18       41.11       22.99      7.55 o 
   2   3  18      101.88      113.06      9.09 o 
   3   3  18       80.78       74.07      8.16 o 
   4   3  18        9.20       10.90      4.21 o 
   5   3  18       38.74       54.28      8.97 o 
   6   3  18        3.16        4.91      7.48 o 
   7   3  18       97.64       94.95     11.84 o 
   8   3  18        4.44        1.00     11.11 o 
   9   3  18       12.28        8.26     26.88 o 
   0   4  18       80.49       68.99     21.95 o 
   1   4  18      190.98      174.04     11.75 o 
   2   4  18        6.27       -0.11      8.56 o 
   3   4  18      230.53      214.10     13.06 o 
   4   4  18       64.10       48.27      5.46 o 
   5   4  18      110.10      129.00     13.50 o 
   6   4  18       29.60       32.99      9.65 o 
   7   4  18       31.01       31.06     13.29 o 
   8   4  18       13.68       11.77     13.75 o 
   9   4  18       12.43       -5.98     17.40 o 
   0   5  18      238.95      235.68     24.92 o 
   1   5  18       15.70        1.42      6.75 o 
   2   5  18        0.62       -8.76      8.76 o 
   3   5  18       41.79       31.78      6.49 o 
   4   5  18        6.28        5.67      3.40 o 
   5   5  18        8.22       -2.47     16.63 o 
   6   5  18       10.72       13.71     11.16 o 
   7   5  18       14.89       21.80     13.50 o 
   8   5  18       60.31       65.57     17.26 o 
   0   6  18      202.96      170.72     17.71 o 
   1   6  18      713.97      742.33     31.23 o 
   2   6  18       98.20       94.29     10.18 o 
   3   6  18      103.01      107.28     12.71 o 
   4   6  18      110.38       89.60     17.44 o 
   5   6  18       13.98       11.85     19.24 o 
   6   6  18       35.93       25.20     11.52 o 
   7   6  18       11.77        7.27     12.84 o 
   8   6  18       22.08       18.33     19.32 o 
   0   7  18       46.14       31.57     13.74 o 
   1   7  18       94.39       82.83     13.00 o 
   2   7  18       33.30       13.86      9.26 o 
   3   7  18       54.28       46.64      7.30 o 
   4   7  18        7.19       12.15      4.65 o 
   5   7  18      127.92      124.10     28.24 o 
   6   7  18       29.91       63.15     15.37 o 
   7   7  18        3.90       18.84     45.57 o 
   8   7  18       14.81       31.82     15.93 o 
   0   8  18       16.84       41.42     15.73 o 
   1   8  18       28.07       30.23     10.89 o 
   2   8  18       85.71       76.66     13.82 o 
   3   8  18       49.71       49.97      8.32 o 
   4   8  18       39.89       31.70      7.00 o 
   5   8  18       22.33       23.61     22.79 o 
   6   8  18       21.03       40.05     25.32 o 
   7   8  18        2.24       37.47     16.68 o 
   0   9  18       15.91        0.83     12.98 o 
   1   9  18       12.55       -1.14     12.69 o 
   2   9  18       48.81       54.81     11.89 o 
   3   9  18       47.57       12.99     17.08 o 
   4   9  18        5.02       -1.26     17.06 o 
   5   9  18        4.42      -16.16     18.56 o 
   6   9  18       18.41       17.01     22.18 o 
   0  10  18        1.67      -13.39     16.15 o 
   1  10  18        2.31        7.06      9.55 o 
   2  10  18        4.96       -0.08      9.57 o 
   3  10  18       13.92      -18.84     18.84 o 
   4  10  18       28.43       72.61     25.72 o 
   5  10  18       12.98       19.52     21.53 o 
   6  10  18        4.75       10.77     18.82 o 
   0  11  18       41.63       53.10     20.41 o 
   1  11  18      109.43      140.99     17.98 o 
   2  11  18       15.62        4.71     10.35 o 
   3  11  18       27.37       46.09     22.24 o 
   4  11  18        5.94      -19.58     19.58 o 
   5  11  18        6.03       13.96     19.79 o 
   0  12  18        0.61       28.97     21.54 o 
   1  12  18        3.61       36.71     13.39 o 
   2  12  18       21.91       22.11     12.27 o 
   3  12  18        9.58       -9.42     19.40 o 
   1   0  19      141.96      170.62     16.66 o 
   2   0  19       67.45      111.87     14.48 o 
   3   0  19       10.11        0.42      8.75 o 
   4   0  19        0.03       -1.54      6.04 o 
   5   0  19       11.87        5.44      6.98 o 
   6   0  19        0.26        5.10      6.46 o 
   7   0  19       50.33       29.68     19.60 o 
   8   0  19        1.26      -18.40     19.95 o 
   9   0  19        1.84        0.69     16.53 o 
   0   1  19       74.11       90.24     12.92 o 
   1   1  19      360.96      340.65     15.55 o 
   2   1  19      620.64      682.46     20.79 o 
   3   1  19      515.44      547.04     16.10 o 
   4   1  19      178.91      183.78      8.68 o 
   5   1  19       65.22       77.67      5.89 o 
   6   1  19      131.69      122.29      6.67 o 
   7   1  19        4.12        6.86      6.41 o 
   8   1  19        3.18        0.72     14.12 o 
   9   1  19        6.20       12.80     15.36 o 
   0   2  19       14.12       21.38      9.58 o 
   1   2  19       76.05       71.43     13.30 o 
   2   2  19      352.64      322.50     17.87 o 
   3   2  19      420.29      413.66     16.78 o 
   4   2  19      135.48      115.74      8.25 o 
   5   2  19      106.31      109.40      9.76 o 
   6   2  19        9.11       13.17      6.24 o 
   7   2  19        5.89       15.36     13.20 o 
   8   2  19       21.39       34.32     13.53 o 
   9   2  19       14.17       -6.50     27.12 o 
   0   3  19      331.06      412.58     23.59 o 
   1   3  19      472.46      453.79     24.58 o 
   2   3  19      437.17      406.18     17.02 o 
   3   3  19       61.70       59.45     10.02 o 
   4   3  19      193.74      181.07      9.02 o 
   5   3  19       10.91        5.72     11.53 o 
   6   3  19       43.03       39.66      8.94 o 
   7   3  19        7.41        3.60     11.14 o 
   8   3  19        1.98        6.15     10.97 o 
   9   3  19        1.83      -18.46     26.15 o 
   0   4  19       59.08       48.66     11.43 o 
   1   4  19      128.31      118.28     13.90 o 
   2   4  19       63.69       43.94      7.98 o 
   3   4  19       84.91       70.93      8.45 o 
   4   4  19       55.86       47.59      6.96 o 
   5   4  19       39.14       41.84     10.48 o 
   6   4  19       24.44       17.80     12.97 o 
   7   4  19        8.99       29.13     13.89 o 
   8   4  19        3.44        5.49     13.44 o 
   0   5  19        1.30       -8.37      9.27 o 
   1   5  19       67.43       49.46      9.02 o 
   2   5  19       88.69       58.56      7.63 o 
   3   5  19       92.21       83.66     10.41 o 
   4   5  19       17.95       10.52      6.55 o 
   5   5  19      103.71      116.14     21.63 o 
   6   5  19        9.72       -4.52     19.32 o 
   7   5  19       38.88       63.45     17.46 o 
   8   5  19        0.37       -7.38     12.34 o 
   0   6  19        7.64       -1.79     13.25 o 
   1   6  19       78.67       81.93     13.27 o 
   2   6  19      124.96      134.41     14.94 o 
   3   6  19      208.42      228.41     15.92 o 
   4   6  19       57.83       59.12     13.67 o 
   5   6  19       26.44       19.54     12.30 o 
   6   6  19       11.31       -7.95     12.34 o 
   7   6  19       40.88       27.93     23.54 o 
   8   6  19        1.53       32.43     15.88 o 
   0   7  19       48.86       21.46     13.25 o 
   1   7  19       85.13       85.46     13.26 o 
   2   7  19       29.16       15.47      9.93 o 
   3   7  19       57.92       68.41     16.75 o 
   4   7  19       62.44       60.99      7.55 o 
   5   7  19       47.31       24.72     19.66 o 
   6   7  19       54.47       60.62     26.12 o 
   7   7  19       14.93       -1.99     12.16 o 
   0   8  19      121.56      129.92     22.27 o 
   1   8  19       42.02       51.60     15.48 o 
   2   8  19       91.90      102.88     14.97 o 
   3   8  19       30.23       11.64      6.43 o 
   4   8  19       35.28       70.35     24.90 o 
   5   8  19       55.55       75.85     25.41 o 
   6   8  19       13.85       11.16     14.34 o 
   7   8  19        6.72        3.28     15.95 o 
   0   9  19      112.01      166.40     24.72 o 
   1   9  19        4.82       -2.22      9.21 o 
   2   9  19      117.01      117.52     15.19 o 
   3   9  19       15.18       37.43     20.11 o 
   4   9  19       37.00       36.94     21.20 o 
   5   9  19        2.69       -3.16     17.93 o 
   6   9  19        8.19       -8.24     20.09 o 
   0  10  19       12.32       -3.77     13.78 o 
   1  10  19       37.19       39.32     11.82 o 
   2  10  19       15.56       32.47     11.85 o 
   3  10  19       39.47       34.73     22.27 o 
   4  10  19       37.93       48.94     23.71 o 
   5  10  19        3.61       14.71     23.68 o 
   0  11  19        5.09        6.42     14.60 o 
   1  11  19       35.23       54.69     13.89 o 
   2  11  19        0.02      -10.55     10.55 o 
   3  11  19       20.56       18.79     20.48 o 
   4  11  19        8.57       33.78     22.25 o 
   0  12  19        0.14       -1.77     14.96 o 
   1  12  19        8.59       -0.45     17.14 o 
   2  12  19        0.59      -22.16     22.16 o 
   0   0  20        2.97        5.13     11.96 o 
   1   0  20       78.16       70.09     12.70 o 
   2   0  20      107.15       88.82     13.05 o 
   3   0  20       12.04       -3.69      9.17 o 
   4   0  20        3.47        3.00      6.36 o 
   5   0  20      111.61       88.32      8.55 o 
   6   0  20        9.59        8.31      4.56 o 
   7   0  20        3.06       31.86     16.99 o 
   8   0  20       49.61       48.53     23.08 o 
   9   0  20        2.73       -4.49     16.01 o 
   0   1  20        2.19       16.19     10.94 o 
   1   1  20        9.60       31.01      8.10 o 
   2   1  20      112.14      119.12     11.02 o 
   3   1  20      121.60      124.26      9.84 o 
   4   1  20       54.33       46.19      5.73 o 
   5   1  20       59.40       64.54      5.69 o 
   6   1  20       12.47       10.76      4.23 o 
   7   1  20       37.27       45.23      8.19 o 
   8   1  20       17.64       24.74     11.94 o 
   9   1  20       29.20       36.43     14.71 o 
   0   2  20       74.78       77.38     13.79 o 
   1   2  20       24.37       19.19     16.71 o 
   2   2  20       86.60       83.11     11.30 o 
   3   2  20      421.18      471.55     23.34 o 
   4   2  20        3.41        8.90      4.59 o 
   5   2  20      196.60      175.68      8.29 o 
   6   2  20        3.42       -3.85      7.34 o 
   7   2  20       13.20       16.27      9.72 o 
   8   2  20       10.55       22.77     11.98 o 
   0   3  20      306.68      315.70     31.46 o 
   1   3  20       11.70       22.96     11.59 o 
   2   3  20      119.03      130.94     12.23 o 
   3   3  20       24.49       43.02      7.75 o 
   4   3  20      205.85      218.91     10.23 o 
   5   3  20       10.29        4.75      3.29 o 
   6   3  20       75.64       80.31     11.23 o 
   7   3  20       11.83       -3.40     12.54 o 
   8   3  20       16.55        2.29     39.07 o 
   0   4  20      156.24       99.21     15.15 o 
   1   4  20       30.85       31.15      7.88 o 
   2   4  20      101.28       92.55     11.23 o 
   3   4  20       78.07       85.61      9.63 o 
   4   4  20       96.18      101.87      9.94 o 
   5   4  20       51.05       32.48     13.40 o 
   6   4  20       65.70       80.24     17.05 o 
   7   4  20       11.80        2.07     15.89 o 
   8   4  20        2.56       11.84     13.69 o 
   0   5  20        4.81       -4.70     18.02 o 
   1   5  20        3.34       -7.85      7.85 o 
   2   5  20        6.55        9.73      9.19 o 
   3   5  20       28.58       23.12      7.38 o 
   4   5  20        2.59        0.81      5.21 o 
   5   5  20       30.68       28.37     16.94 o 
   6   5  20        0.34       16.48     22.60 o 
   7   5  20       47.34       48.26     16.85 o 
   8   5  20       12.08       26.23     21.27 o 
   0   6  20      120.39      116.80     20.13 o 
   1   6  20      272.92      281.88     16.26 o 
   2   6  20       52.03       52.72     27.41 o 
   3   6  20      146.27      155.48     13.49 o 
   4   6  20        7.37       10.65     19.72 o 
   5   6  20       34.17       60.52     14.92 o 
   6   6  20        2.11        7.01     12.26 o 
   7   6  20       29.95       35.18     14.07 o 
   0   7  20       31.87       41.95     14.81 o 
   1   7  20       41.53       50.67     27.28 o 
   2   7  20       57.25       37.03     16.52 o 
   3   7  20       19.37        9.03      5.86 o 
   4   7  20       97.55      109.98      9.81 o 
   5   7  20       16.42       19.58     19.51 o 
   6   7  20       18.82       42.63     15.79 o 
   7   7  20        1.94        1.25     13.17 o 
   0   8  20      123.29      116.60     21.77 o 
   1   8  20       55.60       62.21     13.23 o 
   2   8  20       67.83       69.96     19.60 o 
   3   8  20        3.36        2.41     24.78 o 
   4   8  20       36.08       61.74     22.92 o 
   5   8  20        7.83        0.50     18.71 o 
   6   8  20        1.52       21.34     14.04 o 
   0   9  20        7.80        6.88     13.31 o 
   1   9  20       23.94       45.70     15.37 o 
   2   9  20       10.07       16.52     20.03 o 
   3   9  20        9.93       -2.23     16.35 o 
   4   9  20        2.25        7.80     18.13 o 
   5   9  20        7.20        0.44     19.80 o 
   6   9  20        1.09        3.39     18.98 o 
   0  10  20       12.65       31.52     18.06 o 
   1  10  20       26.95       20.72     14.20 o 
   2  10  20       31.73       35.98     11.62 o 
   3  10  20       20.49       26.86     21.37 o 
   4  10  20        5.17       -8.92     18.13 o 
   5  10  20        6.32       25.87     21.96 o 
   0  11  20       15.64        6.86     14.87 o 
   1  11  20        5.68        3.55     10.91 o 
   2  11  20       16.97       23.52     22.69 o 
   3  11  20        6.23       22.72     20.28 o 
   4  11  20        5.13      -25.26     25.26 o 
   0  12  20        0.04      -17.64     17.64 o 
   1  12  20        3.35       24.88     12.65 o 
   2  12  20        5.33       21.99     18.52 o 
   1   0  21      119.11       81.77     13.48 o 
   2   0  21      127.86      118.99     14.77 o 
   3   0  21       20.05       16.87     17.42 o 
   4   0  21        0.36        6.30      7.21 o 
   5   0  21       28.55       11.87      5.47 o 
   6   0  21       10.80        7.30      7.23 o 
   7   0  21       16.00       30.39     18.47 o 
   8   0  21        1.13       -8.71     17.05 o 
   0   1  21      250.27      248.52     20.52 o 
   1   1  21      392.22      413.03     18.73 o 
   2   1  21      431.29      416.60     17.87 o 
   3   1  21      539.94      527.97     17.13 o 
   4   1  21       29.19       31.69      5.54 o 
   5   1  21      141.27      154.59      8.07 o 
   6   1  21       28.34       36.44      6.44 o 
   7   1  21        6.39       24.09     13.72 o 
   8   1  21       15.58       54.90     16.43 o 
   0   2  21       63.66       65.44     12.73 o 
   1   2  21       93.75       89.68     10.51 o 
   2   2  21      163.74      179.61     14.89 o 
   3   2  21      127.37      168.68     12.29 o 
   4   2  21       15.83       16.26      4.91 o 
   5   2  21        6.23        7.30      4.09 o 
   6   2  21       23.44       17.16      5.35 o 
   7   2  21        2.54        7.56      7.43 o 
   8   2  21       14.51       21.24     19.96 o 
   0   3  21      738.16      820.09     48.51 o 
   1   3  21      186.31      199.03     16.30 o 
   2   3  21      456.06      476.14     19.37 o 
   3   3  21        5.72       10.32      6.75 o 
   4   3  21       69.07       60.03      8.38 o 
   5   3  21       37.66       45.75      3.78 o 
   6   3  21       30.26       39.08      9.35 o 
   7   3  21        3.75       28.60     12.64 o 
   8   3  21        7.87       14.52     27.93 o 
   0   4  21      221.47      183.70     25.24 o 
   1   4  21       30.99       10.78     21.90 o 
   2   4  21       18.72       10.31      9.54 o 
   3   4  21       65.51       78.85     13.01 o 
   4   4  21       14.91       13.43      5.46 o 
   5   4  21       36.63       38.53     12.99 o 
   6   4  21       10.66        5.72     10.89 o 
   7   4  21        6.06      -15.28     22.27 o 
   8   4  21        5.74        7.61     12.97 o 
   0   5  21      351.23      277.73     30.86 o 
   1   5  21       48.86       40.82      9.11 o 
   2   5  21      235.38      240.91     19.58 o 
   3   5  21       83.39      106.64     11.72 o 
   4   5  21      122.97      134.07     10.24 o 
   5   5  21        3.58        9.79     11.85 o 
   6   5  21       29.89       22.42     22.73 o 
   7   5  21       10.51       37.16     15.89 o 
   0   6  21      117.15      162.75     23.32 o 
   1   6  21        1.64        2.29      9.49 o 
   2   6  21      195.79      204.81     19.27 o 
   3   6  21        4.18        8.11      7.35 o 
   4   6  21       33.72       29.79     13.78 o 
   5   6  21        0.94       12.62     12.40 o 
   6   6  21        4.02       12.13     12.80 o 
   7   6  21        6.61        0.10     12.57 o 
   0   7  21        0.49       10.21     13.14 o 
   1   7  21       29.99       21.99     10.30 o 
   2   7  21       19.32       29.93     17.37 o 
   3   7  21      158.16      127.04     38.50 o 
   4   7  21       11.25       -8.87     16.68 o 
   5   7  21       74.23       79.44     17.82 o 
   6   7  21        2.98        4.26     13.20 o 
   7   7  21       34.99       56.42     18.24 o 
   0   8  21       10.03        5.45     13.22 o 
   1   8  21      158.44      155.16     17.39 o 
   2   8  21       12.40       15.62     17.52 o 
   3   8  21       14.81       25.14      8.70 o 
   4   8  21       11.60        7.27     19.43 o 
   5   8  21        1.89       15.30     19.19 o 
   6   8  21        5.37       30.49     30.42 o 
   0   9  21        0.06        1.75     15.48 o 
   1   9  21        1.06       -8.42     10.99 o 
   2   9  21       18.59      -10.54     14.08 o 
   3   9  21       13.99       -6.65     18.20 o 
   4   9  21        7.63       11.06     16.76 o 
   5   9  21        8.06       48.52     22.69 o 
   0  10  21       29.52       40.57     18.10 o 
   1  10  21        7.00        6.13     10.51 o 
   2  10  21       20.51       26.10     11.56 o 
   3  10  21        5.08        3.58     16.59 o 
   4  10  21        0.55       34.45     20.88 o 
   0  11  21        0.02       -3.78     14.46 o 
   1  11  21        3.35       23.11     24.07 o 
   2  11  21        3.79        7.22     16.46 o 
   3  11  21        2.47      -21.41     21.41 o 
   0   0  22       46.69       23.38     15.33 o 
   1   0  22      116.45      120.96     15.94 o 
   2   0  22       32.66       18.03     10.12 o 
   3   0  22       25.50       16.91      9.44 o 
   4   0  22       40.15       57.80      8.78 o 
   5   0  22        5.81       -1.91      5.72 o 
   6   0  22        4.76        3.46      8.47 o 
   7   0  22        3.27       27.14     19.53 o 
   8   0  22        0.00       15.24     22.31 o 
   0   1  22        0.71        3.58      9.09 o 
   1   1  22      200.19      231.88     14.12 o 
   2   1  22      129.39      138.35     11.61 o 
   3   1  22      115.04      114.38      9.40 o 
   4   1  22       45.67       48.06      5.85 o 
   5   1  22       16.46       14.55      4.26 o 
   6   1  22       10.42       19.63      6.99 o 
   7   1  22        8.74       -5.75     15.78 o 
   8   1  22        0.35        7.87     13.44 o 
   0   2  22      586.22      555.09     30.02 o 
   1   2  22       70.74       82.46     10.36 o 
   2   2  22      303.87      302.22     16.00 o 
   3   2  22       19.66       16.69      6.25 o 
   4   2  22       28.93       32.90      5.22 o 
   5   2  22        1.84        2.38      5.14 o 
   6   2  22        6.64        6.98      8.40 o 
   7   2  22        8.15       34.30     15.16 o 
   8   2  22        2.46        0.64     12.43 o 
   0   3  22      396.98      426.57     36.87 o 
   1   3  22      363.99      404.54     22.07 o 
   2   3  22       21.95       22.19      9.16 o 
   3   3  22      187.80      213.08     13.95 o 
   4   3  22        9.10       14.96      6.72 o 
   5   3  22       13.27        8.03      4.64 o 
   6   3  22        1.70       11.01     11.87 o 
   7   3  22        5.21       17.57     12.09 o 
   8   3  22        5.93       23.45     13.47 o 
   0   4  22        3.86        0.20     14.15 o 
   1   4  22      168.23      181.76     18.63 o 
   2   4  22       39.91       -2.48      8.31 o 
   3   4  22      203.91      196.93     15.76 o 
   4   4  22       30.14       24.52      6.11 o 
   5   4  22       27.93       11.69     14.02 o 
   6   4  22       13.80       21.87     12.78 o 
   7   4  22        2.79        7.93     12.49 o 
   0   5  22       25.53       24.60     14.82 o 
   1   5  22       56.84       45.96     19.29 o 
   2   5  22      157.01      186.08     29.37 o 
   3   5  22       10.26       11.81     10.18 o 
   4   5  22       87.49       92.80     14.27 o 
   5   5  22        5.60       -7.73     11.04 o 
   6   5  22       21.03       10.63     12.18 o 
   7   5  22        3.42       -0.83     12.36 o 
   0   6  22       52.24       39.60     14.33 o 
   1   6  22       57.39       55.36     11.73 o 
   2   6  22       31.82       30.24     10.72 o 
   3   6  22        7.57        8.07      7.21 o 
   4   6  22        4.80       -7.11     12.26 o 
   5   6  22        0.22        5.13     18.45 o 
   6   6  22        7.45        9.48     12.43 o 
   7   6  22        3.04       13.39     15.14 o 
   0   7  22       57.14       62.72     18.05 o 
   1   7  22       43.55       34.04     11.31 o 
   2   7  22       69.31       88.49     22.18 o 
   3   7  22       37.71       10.02     23.95 o 
   4   7  22        6.24       28.79     19.34 o 
   5   7  22       55.57       77.08     18.25 o 
   6   7  22        1.20        6.97     23.46 o 
   0   8  22        0.29       16.29     15.17 o 
   1   8  22        8.21        8.38     16.94 o 
   2   8  22        3.61        3.33     17.28 o 
   3   8  22       10.71        9.72     17.71 o 
   4   8  22       23.85       16.28     19.83 o 
   5   8  22        7.10        8.71     19.39 o 
   6   8  22       27.80       33.07     23.38 o 
   0   9  22        0.02        8.38     15.95 o 
   1   9  22       52.36       40.83     11.76 o 
   2   9  22       23.27       30.31     10.72 o 
   3   9  22       34.09       41.55     22.26 o 
   4   9  22       35.85       36.69     21.01 o 
   5   9  22        1.69      -22.24     22.24 o 
   0  10  22       27.55       16.74     14.21 o 
   1  10  22        4.65       15.39     21.90 o 
   2  10  22       24.98       11.25     14.31 o 
   3  10  22        4.23       32.80     21.23 o 
   4  10  22        5.92       -0.04     18.93 o 
   0  11  22       16.67       15.29     15.89 o 
   1  11  22        1.91        2.62     11.53 o 
   2  11  22       12.73      -23.24     23.24 o 
   1   0  23      295.16      339.98     37.23 o 
   2   0  23       61.41       46.40     11.32 o 
   3   0  23       80.53       96.31     14.89 o 
   4   0  23       35.97       33.18      9.96 o 
   5   0  23        1.07       15.82      6.66 o 
   6   0  23       57.54       76.04     30.89 o 
   7   0  23       15.59       42.48     19.98 o 
   8   0  23       19.32       19.82     22.47 o 
   0   1  23       10.22        6.55      9.66 o 
   1   1  23       11.29       -1.61      7.13 o 
   2   1  23       48.71       53.69      9.03 o 
   3   1  23       14.21       18.99      6.92 o 
   4   1  23       75.62      101.15      7.90 o 
   5   1  23       60.17       58.96      7.13 o 
   6   1  23       16.08       18.37      6.53 o 
   7   1  23        5.00       26.94     12.97 o 
   8   1  23        5.53       10.60     12.35 o 
   0   2  23       27.45       47.50     13.98 o 
   1   2  23        9.88        9.20      7.70 o 
   2   2  23      265.92      275.82     15.84 o 
   3   2  23       35.95       40.66      6.95 o 
   4   2  23       49.18       47.41      6.11 o 
   5   2  23       51.01       52.84      7.26 o 
   6   2  23        9.63       13.86     14.48 o 
   7   2  23       11.69       49.08     17.36 o 
   8   2  23       13.67        7.92     18.24 o 
   0   3  23      138.62      166.53     19.07 o 
   1   3  23      278.15      274.57     19.02 o 
   2   3  23       12.65       17.10      9.05 o 
   3   3  23       41.99       49.66     10.25 o 
   4   3  23        2.20        1.52      8.00 o 
   5   3  23       56.82       40.30     10.71 o 
   6   3  23        6.23       15.40     11.10 o 
   7   3  23       24.75       30.47     13.53 o 
   0   4  23      172.06      146.47     25.80 o 
   1   4  23       60.32       45.83     11.87 o 
   2   4  23        7.16       13.47      8.63 o 
   3   4  23        2.57       13.53      9.92 o 
   4   4  23        7.94       14.41     10.56 o 
   5   4  23        3.62        0.61     11.43 o 
   6   4  23       32.53       21.87     12.52 o 
   7   4  23        8.88       31.18     20.74 o 
   0   5  23        0.44        8.73     16.13 o 
   1   5  23       23.08       23.11     15.51 o 
   2   5  23       71.48       85.26     24.16 o 
   3   5  23       21.01       13.12      7.03 o 
   4   5  23       18.94       36.08      7.39 o 
   5   5  23        0.53       -8.86     10.90 o 
   6   5  23       10.81        5.45     17.57 o 
   7   5  23       10.81       30.01     35.97 o 
   0   6  23        1.17       -7.76     12.97 o 
   1   6  23        2.36       -0.46      9.04 o 
   2   6  23       13.62       22.37     15.90 o 
   3   6  23        5.57        6.51      9.37 o 
   4   6  23        8.91        1.00     11.64 o 
   5   6  23       28.93       60.08     15.75 o 
   6   6  23        1.30       -9.91     24.10 o 
   0   7  23        0.01        9.58     15.18 o 
   1   7  23        5.01        3.36      9.46 o 
   2   7  23        3.65        9.82     28.94 o 
   3   7  23        2.06       -0.51     17.09 o 
   4   7  23       15.66       28.24     18.54 o 
   5   7  23       24.51        9.30     14.06 o 
   6   7  23       13.93       47.78     17.26 o 
   0   8  23       21.79       17.69     16.40 o 
   1   8  23        2.67       26.16     12.04 o 
   2   8  23       42.18       50.19     11.57 o 
   3   8  23        2.25       -9.28     18.28 o 
   4   8  23       44.23       51.80     21.05 o 
   5   8  23        1.61       13.50     14.41 o 
   0   9  23       15.28        9.33     13.82 o 
   1   9  23        4.26       23.98     10.76 o 
   2   9  23       13.74       14.50     11.00 o 
   3   9  23       16.47       39.15     21.38 o 
   4   9  23        3.03       17.60     20.75 o 
   0  10  23        2.69      -16.46     16.46 o 
   1  10  23       29.82       20.16     11.58 o 
   2  10  23        2.57        1.85     16.29 o 
   3  10  23       21.93       13.27     19.12 o 
   0  11  23        1.44      -16.25     16.25 o 
   1  11  23       14.80       13.81     11.48 o 
   0   0  24       39.68       18.91     14.42 o 
   1   0  24       47.47       52.29     12.43 o 
   2   0  24       70.28       70.46     17.51 o 
   3   0  24       66.63       93.51     15.45 o 
   4   0  24       33.22       23.67      8.30 o 
   5   0  24        3.94       14.59     11.70 o 
   6   0  24        5.96       -5.46      8.22 o 
   7   0  24        5.44       38.38     19.69 o 
   0   1  24       65.11       55.19     13.75 o 
   1   1  24       36.25       39.94      8.17 o 
   2   1  24       48.49       47.22      8.88 o 
   3   1  24        4.47        7.63      8.21 o 
   4   1  24       21.93       23.84      5.69 o 
   5   1  24        8.42       13.41     10.62 o 
   6   1  24        1.33       15.99      8.30 o 
   7   1  24       16.41       21.17     15.95 o 
   0   2  24      316.95      343.54     31.11 o 
   1   2  24      149.53      166.75     13.50 o 
   2   2  24       20.37       29.48      8.47 o 
   3   2  24       48.15       59.46      9.49 o 
   4   2  24       76.51       85.38      7.57 o 
   5   2  24       22.37       36.31      7.98 o 
   6   2  24        8.25       -1.62      9.16 o 
   7   2  24       14.63       15.51     12.92 o 
   0   3  24       80.29      122.30     17.76 o 
   1   3  24      116.35      124.47     12.58 o 
   2   3  24       89.26      101.22     13.65 o 
   3   3  24       74.33       80.51     11.82 o 
   4   3  24        2.41       -1.41     10.10 o 
   5   3  24        8.92        8.25      8.21 o 
   6   3  24        7.32       19.28     12.58 o 
   7   3  24       16.82       12.34     13.46 o 
   0   4  24        2.63        9.89     13.92 o 
   1   4  24       12.04        4.27     14.34 o 
   2   4  24       38.89       65.64     11.47 o 
   3   4  24       34.15       45.09     10.30 o 
   4   4  24       52.36       61.11      9.01 o 
   5   4  24        5.00        1.81     11.49 o 
   6   4  24        7.85       11.05     19.18 o 
   7   4  24        7.30      -10.13     17.92 o 
   0   5  24       76.47       59.15     20.16 o 
   1   5  24      102.54       97.82     15.89 o 
   2   5  24       23.29       20.34      9.07 o 
   3   5  24       44.28       55.95     14.79 o 
   4   5  24       20.00       12.13     31.26 o 
   5   5  24        1.32        5.41     11.75 o 
   6   5  24       14.79       35.75     12.26 o 
   0   6  24       19.73       39.35     17.77 o 
   1   6  24        4.03       20.76     18.48 o 
   2   6  24       26.67       21.96     15.81 o 
   3   6  24       17.11       56.36     16.02 o 
   4   6  24       42.23       82.29     17.88 o 
   5   6  24        4.27       -4.31     13.27 o 
   6   6  24        6.12      -16.64     16.64 o 
   0   7  24       11.83       31.81     16.11 o 
   1   7  24       29.74       39.00     10.67 o 
   2   7  24        8.27        7.68     10.03 o 
   3   7  24       14.63       56.13     24.13 o 
   4   7  24       15.21       21.23     13.63 o 
   5   7  24        4.73       19.86     13.80 o 
   0   8  24       20.13       12.90     14.90 o 
   1   8  24        9.05       10.96      9.97 o 
   2   8  24        1.14        8.03     10.50 o 
   3   8  24       75.66       94.86     26.39 o 
   4   8  24        2.20        9.76     17.68 o 
   5   8  24       33.51       78.27     19.80 o 
   0   9  24        5.89       20.64     15.98 o 
   1   9  24       10.95        5.23     10.26 o 
   2   9  24        6.92       22.05     19.37 o 
   3   9  24        8.92       27.55     24.58 o 
   4   9  24        0.96       58.48     26.06 o 
   0  10  24        8.10      -18.09     18.09 o 
   1  10  24        2.07       -0.06     11.70 o 
   2  10  24       10.97        4.24     17.42 o 
   1   0  25        4.16       -6.66     11.24 o 
   2   0  25        1.61       -9.98     11.33 o 
   3   0  25       31.74       41.02     18.49 o 
   4   0  25       11.08       18.20      8.65 o 
   5   0  25        9.58       11.92     11.81 o 
   6   0  25        0.70       -2.86     15.81 o 
   7   0  25        1.28       19.24     18.01 o 
   0   1  25       54.55       44.47     12.24 o 
   1   1  25       45.58       53.12      9.25 o 
   2   1  25        0.46        1.54      8.53 o 
   3   1  25       21.69       34.22      7.56 o 
   4   1  25       11.97       17.48      5.74 o 
   5   1  25       12.61        7.78      6.98 o 
   6   1  25       14.12       16.62      9.22 o 
   7   1  25        5.69      -12.94     12.94 o 
   0   2  25        0.69       12.72     11.03 o 
   1   2  25      166.47      175.78     14.00 o 
   2   2  25       23.65       24.09      8.21 o 
   3   2  25        5.79        2.11      6.94 o 
   4   2  25        6.74       18.81     10.14 o 
   5   2  25       20.78       17.61      7.08 o 
   6   2  25        7.64       15.78     10.73 o 
   7   2  25        6.01       22.40     13.47 o 
   0   3  25        6.96       12.81     11.02 o 
   1   3  25       99.48      102.70     11.88 o 
   2   3  25       41.03       34.62      8.74 o 
   3   3  25        9.05       14.09      9.34 o 
   4   3  25       11.68        3.20      7.45 o 
   5   3  25        5.02       24.40      8.62 o 
   6   3  25       12.44       23.98     10.46 o 
   7   3  25        3.10       -5.56     11.73 o 
   0   4  25        6.82        9.87     10.82 o 
   1   4  25       63.86       83.46     13.61 o 
   2   4  25      128.54      135.20     15.15 o 
   3   4  25       57.50       54.08     11.50 o 
   4   4  25       11.78       14.67      8.60 o 
   5   4  25       48.79       34.56     15.43 o 
   6   4  25       21.77       22.74     13.94 o 
   0   5  25        5.96        4.53     14.57 o 
   1   5  25       27.90       32.52     12.78 o 
   2   5  25        8.38        6.65      9.20 o 
   3   5  25       10.49        0.28     13.47 o 
   4   5  25       24.88       53.51     15.81 o 
   5   5  25        1.34       -4.23     11.48 o 
   6   5  25        6.76       14.85     10.74 o 
   0   6  25       19.23       16.10     15.36 o 
   1   6  25       43.44       56.38     13.34 o 
   2   6  25       33.79       29.38     16.40 o 
   3   6  25        9.04       19.95     13.03 o 
   4   6  25       13.95       -0.41     13.89 o 
   5   6  25        6.52        5.24     39.45 o 
   0   7  25      121.66      148.56     25.46 o 
   1   7  25        4.42        6.96      9.81 o 
   2   7  25       84.69      114.52     16.10 o 
   3   7  25       12.06       14.96     17.40 o 
   4   7  25       30.95       34.36     14.45 o 
   5   7  25        2.40       15.02     31.90 o 
   0   8  25        0.95       -5.93     15.07 o 
   1   8  25        3.07       14.09     10.90 o 
   2   8  25        4.24       -0.59     11.48 o 
   3   8  25        4.13       30.35     21.80 o 
   4   8  25        4.24       14.77     20.63 o 
   0   9  25        0.90       20.06     17.57 o 
   1   9  25       46.23       35.55     13.11 o 
   2   9  25        6.64       43.78     24.00 o 
   3   9  25       44.44       60.45     24.99 o 
   0  10  25        1.45      -16.84     16.84 o 
   0   0  26       79.76       92.95     20.54 o 
   1   0  26       21.09       34.65     13.92 o 
   2   0  26       83.21       79.45     14.73 o 
   3   0  26        2.66       26.93     17.02 o 
   4   0  26       47.70       42.66     13.38 o 
   5   0  26        6.78       16.03     10.38 o 
   6   0  26        1.39      -11.22     18.89 o 
   0   1  26        5.91        0.20      9.82 o 
   1   1  26        0.62        0.42      7.98 o 
   2   1  26       79.26       82.14     12.00 o 
   3   1  26       65.17       54.26     10.43 o 
   4   1  26       76.81       75.16     11.43 o 
   5   1  26       17.64       20.45      7.95 o 
   6   1  26       27.45       59.33     16.08 o 
   0   2  26        7.01       23.34     11.81 o 
   1   2  26      145.28      153.29     14.02 o 
   2   2  26        6.25       -3.17      7.94 o 
   3   2  26       15.92       -0.42      7.24 o 
   4   2  26       51.70       49.63      9.50 o 
   5   2  26       28.95       21.91      7.50 o 
   6   2  26       15.69       24.91      9.21 o 
   0   3  26       29.35       17.57     10.34 o 
   1   3  26       88.76      100.14     11.83 o 
   2   3  26        0.75        0.25      7.48 o 
   3   3  26       25.59       30.98      8.74 o 
   4   3  26       13.38        8.39      8.09 o 
   5   3  26       14.39       12.33      7.61 o 
   6   3  26        0.59       17.84      9.57 o 
   0   4  26        2.02        0.41     11.37 o 
   1   4  26        1.81       10.91      9.05 o 
   2   4  26       25.32       29.28     10.81 o 
   3   4  26       14.92       20.82     10.37 o 
   4   4  26       34.77       49.63     10.67 o 
   5   4  26       33.56       40.65     15.17 o 
   6   4  26       14.27       69.14     18.18 o 
   0   5  26       16.03       27.64     16.38 o 
   1   5  26        7.92        0.70     16.35 o 
   2   5  26       43.37       48.91     11.84 o 
   3   5  26        8.58       24.61     12.83 o 
   4   5  26       18.26       24.45     13.09 o 
   5   5  26        1.31        6.45     13.26 o 
   0   6  26        7.18        9.31     15.65 o 
   1   6  26       22.51       50.06     33.57 o 
   2   6  26       19.93       21.95      8.61 o 
   3   6  26       42.59       20.87     15.82 o 
   4   6  26       21.81       23.67     18.11 o 
   5   6  26       10.92       26.37     22.22 o 
   0   7  26        8.27       16.64     16.71 o 
   1   7  26       19.50       36.99     12.91 o 
   2   7  26        1.79        7.32      9.94 o 
   3   7  26        8.17       15.22     12.59 o 
   4   7  26        7.99        5.51     12.34 o 
   0   8  26       27.07        1.76     16.18 o 
   1   8  26       12.36       57.60     13.89 o 
   2   8  26       16.30       11.42     16.81 o 
   3   8  26       10.76       -0.04     18.50 o 
   0   9  26        1.68        9.74     17.49 o 
   1   9  26        1.51        6.02     11.00 o 
   2   9  26       14.76       14.76     18.28 o 
   1   0  27      117.36      122.80     18.43 o 
   2   0  27        0.82       11.39     10.87 o 
   3   0  27      109.27      107.35     24.69 o 
   4   0  27        3.19        6.53     10.32 o 
   5   0  27        5.84      -10.41     10.41 o 
   6   0  27        3.58      -10.78     16.10 o 
   0   1  27       22.08        3.43     11.33 o 
   1   1  27       46.90       43.92      9.48 o 
   2   1  27       22.44       34.07      9.89 o 
   3   1  27       10.89        3.03      8.03 o 
   4   1  27        9.79       25.62      8.51 o 
   5   1  27        5.48        5.88      7.61 o 
   6   1  27        4.78        3.07     12.63 o 
   0   2  27      145.95      186.95     33.31 o 
   1   2  27        3.20       20.86      8.09 o 
   2   2  27       32.05       30.33     12.17 o 
   3   2  27        8.84        7.06      7.68 o 
   4   2  27        2.99        3.38      7.37 o 
   5   2  27        2.17       11.95      7.40 o 
   6   2  27        0.52      -16.11     22.65 o 
   0   3  27        7.61        6.55     13.21 o 
   1   3  27       11.54       13.65      8.50 o 
   2   3  27        6.06       10.25     10.12 o 
   3   3  27       16.76        5.80      7.67 o 
   4   3  27       11.32       15.45      7.90 o 
   5   3  27        5.64        3.32     17.82 o 
   6   3  27       13.07        3.13     28.42 o 
   0   4  27        4.03      -13.16     13.16 o 
   1   4  27        1.77       -8.63     13.57 o 
   2   4  27        2.98       11.82      7.75 o 
   3   4  27        9.23       18.98     10.23 o 
   4   4  27        6.15        2.67      8.96 o 
   5   4  27        6.42        5.41     22.55 o 
   0   5  27        3.38        2.26     14.21 o 
   1   5  27        2.26       -4.04     12.02 o 
   2   5  27       17.57       42.19     11.82 o 
   3   5  27       65.79       42.27     15.06 o 
   4   5  27        4.89        6.10     13.22 o 
   5   5  27       11.03       16.03     14.14 o 
   0   6  27        6.08        2.37     14.95 o 
   1   6  27        2.08        6.70     10.49 o 
   2   6  27        0.14       12.23      8.01 o 
   3   6  27       18.75       59.83     18.43 o 
   4   6  27        4.68       15.32     13.32 o 
   0   7  27        0.41      -15.81     15.81 o 
   1   7  27       12.47        6.21     10.50 o 
   2   7  27        2.43      -10.88     18.07 o 
   3   7  27        3.34       20.15     26.95 o 
   0   8  27       13.50        3.11     14.86 o 
   1   8  27        5.94        7.43     11.66 o 
   2   8  27       13.78      -18.68     18.68 o 
   0   0  28       20.71       41.31     18.81 o 
   1   0  28        1.57        1.63     10.87 o 
   2   0  28       42.42       48.15     15.23 o 
   3   0  28        5.27        0.40     16.34 o 
   4   0  28        9.21       15.74     11.03 o 
   5   0  28       25.40       17.81     15.26 o 
   0   1  28       34.61       69.17     17.90 o 
   1   1  28       24.09       38.58      9.86 o 
   2   1  28       52.27       77.01     11.28 o 
   3   1  28       15.34       14.96      8.91 o 
   4   1  28       16.77       31.61      8.67 o 
   5   1  28       19.00       27.09      8.38 o 
   0   2  28       13.20       38.21     14.10 o 
   1   2  28       16.05       14.72      7.94 o 
   2   2  28       11.33       11.77      8.23 o 
   3   2  28        0.90       -7.00      8.47 o 
   4   2  28        5.31        8.63      7.72 o 
   5   2  28        0.09        6.48     12.77 o 
   0   3  28        4.68       10.58     15.43 o 
   1   3  28       16.81       17.86      9.19 o 
   2   3  28       16.38       22.41      8.72 o 
   3   3  28       18.49       28.79      8.59 o 
   4   3  28        6.47       11.75      9.25 o 
   5   3  28        8.15       11.22     10.69 o 
   0   4  28        7.60       13.66     10.87 o 
   1   4  28       18.06        2.68      8.28 o 
   2   4  28       28.37       17.95     10.97 o 
   3   4  28       10.13       20.00      9.26 o 
   4   4  28       26.63       20.12      8.95 o 
   5   4  28        5.01       10.47      9.60 o 
   0   5  28        4.92       -0.13     26.19 o 
   1   5  28        5.31       26.01     10.63 o 
   2   5  28        3.07        2.88      9.04 o 
   3   5  28        4.35        7.72     37.46 o 
   4   5  28        0.41       -5.57     21.63 o 
   0   6  28        5.60       17.67     15.33 o 
   1   6  28       16.02       21.40     10.59 o 
   2   6  28        1.76        1.47      7.97 o 
   3   6  28       19.05       31.54     14.67 o 
   4   6  28        9.83       15.07     24.19 o 
   0   7  28       23.64       51.95     20.56 o 
   1   7  28       14.41       23.43     12.01 o 
   2   7  28        2.74       36.45     23.10 o 
   3   7  28        7.65       26.71     18.21 o 
   0   8  28        0.69       53.85     20.53 o 
   1   8  28       17.89       12.51     10.72 o 
   1   0  29        2.55       32.45     21.21 o 
   2   0  29       11.52       20.91     13.09 o 
   3   0  29        0.49      -10.54     17.53 o 
   4   0  29        1.20       19.20     11.48 o 
   5   0  29        1.30      -13.48     17.81 o 
   0   1  29        1.42       11.51     17.31 o 
   1   1  29       15.55       13.09      8.25 o 
   2   1  29        8.65       36.25      9.85 o 
   3   1  29       19.40       13.53      8.11 o 
   4   1  29       15.56       38.01      9.74 o 
   5   1  29       19.76       18.58     10.70 o 
   0   2  29        2.35       12.18     11.72 o 
   1   2  29        3.38       -4.21      8.09 o 
   2   2  29       15.29       15.62      8.52 o 
   3   2  29        1.80       12.91      8.12 o 
   4   2  29       24.17       32.70      8.89 o 
   5   2  29        4.55        3.20      9.71 o 
   0   3  29       40.14       57.24     15.86 o 
   1   3  29        0.95       16.17      8.61 o 
   2   3  29       44.41       71.36     11.86 o 
   3   3  29        1.38       -0.68      8.58 o 
   4   3  29       33.48       42.85      9.99 o 
   0   4  29        0.11       -8.40     16.66 o 
   1   4  29        5.12        3.75     10.46 o 
   2   4  29       10.99       20.49      9.23 o 
   3   4  29       19.75       21.41      9.06 o 
   4   4  29        0.41       -4.63      9.38 o 
   0   5  29       18.76       26.45     12.96 o 
   1   5  29       65.35       78.38     11.80 o 
   2   5  29       17.63       11.11     10.10 o 
   3   5  29       11.21       34.62     16.50 o 
   0   6  29        0.27      -14.82     14.82 o 
   1   6  29       13.56       24.29     17.27 o 
   2   6  29       12.05       24.69     11.27 o 
   3   6  29        3.15       10.71     15.73 o 
   0   7  29        6.91        6.20     16.80 o 
   1   7  29        3.78        9.45     15.72 o 
   0   0  30       54.33       67.39     22.05 o 
   1   0  30        3.56      -12.31     13.26 o 
   2   0  30        4.28        5.45     11.37 o 
   3   0  30        8.50        4.76     23.70 o 
   4   0  30        9.20        9.60     28.59 o 
   0   1  30        8.09       17.65     11.23 o 
   1   1  30        1.79       -2.99      9.00 o 
   2   1  30        6.06       12.97      8.94 o 
   3   1  30        1.26        7.17      8.10 o 
   4   1  30        7.31       10.90      8.13 o 
   0   2  30        6.64        6.59     12.91 o 
   1   2  30        9.49        7.74      8.41 o 
   2   2  30        1.30       20.01      8.86 o 
   3   2  30        1.55        8.14     15.58 o 
   4   2  30        3.96       26.46      9.34 o 
   0   3  30       18.94       17.53     19.95 o 
   1   3  30       22.21       21.18      9.23 o 
   2   3  30        6.02       11.76      8.50 o 
   3   3  30        4.54       -7.96      8.52 o 
   4   3  30        2.04        1.19      8.13 o 
   0   4  30        7.09        0.93     19.82 o 
   1   4  30        2.84       -1.71      9.37 o 
   2   4  30        0.74       -9.51      9.51 o 
   3   4  30        0.06       -2.65      8.06 o 
   0   5  30       47.30       66.79     18.99 o 
   1   5  30        1.25        9.19      9.16 o 
   2   5  30       24.51       19.15      9.43 o 
   0   6  30        1.37        8.53     11.99 o 
   1   6  30        0.30       18.12     10.20 o 
   1   0  31        4.95       -7.88     26.82 o 
   2   0  31        0.12        0.75     12.14 o 
   3   0  31        0.00      -14.08     14.08 o 
   0   1  31        9.10        1.26     13.49 o 
   1   1  31        7.09       19.10     14.47 o 
   2   1  31        6.26       15.12      8.82 o 
   3   1  31       27.89       27.94     10.33 o 
   0   2  31        5.21        8.02     11.65 o 
   1   2  31       15.11       20.18     10.13 o 
   2   2  31        5.49        9.82      8.54 o 
   3   2  31        5.16       14.71      8.94 o 
   0   3  31       22.95       19.10     12.04 o 
   1   3  31        7.43       15.09      9.08 o 
   2   3  31       17.91       12.74      9.30 o 
   3   3  31        3.50       11.52      8.92 o 
   0   4  31        2.64        1.55     14.32 o 
   1   4  31        4.85       -6.02      8.40 o 
   2   4  31        1.59       17.37     10.20 o 
   0   5  31        0.67       -4.11     11.80 o 
   0   0  32       23.05       29.66     19.40 o 
   1   0  32        0.41       11.13     16.08 o 
   2   0  32       11.38       12.23     13.53 o 
   0   1  32        9.17       21.67     14.62 o 
   1   1  32        5.25       14.20      9.14 o 
   2   1  32       13.92       -3.84     19.06 o 
   0   2  32        0.69      -10.03     12.75 o 
   1   2  32       18.35       31.97      9.84 o 
   2   2  32        0.29        6.79      9.04 o 
   0   3  32        1.78       12.18     12.43 o 
   1   3  32        3.76        5.27      8.32 o 
                                                 
